# Supplementary material for: Genomic Analysis of Prophages from Klebsiella pneumoniae Clinical Isolates
Source: Microorganisms. 2021 Oct 28;9(11):2252. doi: 10.3390/microorganisms9112252 (PMC8617712; doi:10.3390/microorganisms9112252)
Supplement: Supplementary file 1 [file microorganisms-09-02252-s001.zip]

Archive with 2 entries (2 files):
- Manuscript Supplementary Tables.xlsx
- Manuscript_Supplementary Figures.pdf
