# Supplementary material for: Genomic Analysis of Prophages from Klebsiella pneumoniae Clinical Isolates
Source: Microorganisms. 2021 Oct 28;9(11):2252. doi: 10.3390/microorganisms9112252 (PMC8617712; doi:10.3390/microorganisms9112252)
Supplement: Supplementary file 1 [file microorganisms-09-02252-s001.zip › Manuscript Supplementary Tables.xlsx]

## Sheet: Table S1
Supplementary Table S1. Genomic details of the 150 identified prophages.
Patients	Strains	ST	Origin of isolates	Hospitalar history	GC% Bacteria	Prophages	GC% Prophage	Prophage Position	Prophage Length (kbp)	CDS Phaster	Completeness	Insertion site 5'	Insertion site 3'	Protein function 5'	Protein function 3'
Patient 1	Kp4845	ST15	Rectal/Catheter/Perianal/Urine	Prior history of hospitalization at the same hospital in different wards or were transferred between wards during the hospitalization period	56.96%	PKp4845-1	50.42%	42169-80023	37.8	40	intact	Probable diguanylate cyclase YeaP CDS (KPHS_20520)	Uncharacterized protein YoaF CDS (KPHS_20530)	Transferase	Function unknown
						PKp4845-2	50.72%	130066-166520	36.4	43	intact	putative plasmid-related protein CDS (FIU12_RS25865)	tmRNA-binding protein SmpB CDS (FIU12_RS25855)	Recombinant protein	Protein synthesis
	Kp4846	ST15			56.96%	PKp4846-1	50.43%	195226-233101	37.8	40	intact	Probable diguanylate cyclase YeaP CDS (KPHS_20520)	Uncharacterized protein YoaF CDS (KPHS_20530)	Transferase	Function unknown
						PKp4846-2	50.47%	27016-64748	37.7	44	intact	putative plasmid-related protein CDS (FIU12_RS25865)	tmRNA-binding protein SmpB CDS (FIU12_RS25855)	Recombinant protein	Protein synthesis
	Kp4847	ST15			56.96%	PKp4847-1	50.43%	195226-233101	37.8	40	intact	Probable diguanylate cyclase YeaP CDS (KPHS_20520)	Uncharacterized protein YoaF CDS (KPHS_20530)	Transferase	Function unknown
						PKp4847-2	50.72%	130066-166520	36.4	43	intact	putative plasmid-related protein CDS (FIU12_RS25865)	tmRNA-binding protein SmpB CDS (FIU12_RS25855)	Recombinant protein	Protein synthesis
	Kp4848	ST15			57.00%	PKp4848-1	50.42%	42169-80023	37.8	40	intact	Probable diguanylate cyclase YeaP CDS (KPHS_20520)	Uncharacterized protein YoaF CDS (KPHS_20530)	Transferase	Function unknown
						PKp4848-2	50.47%	27016-64748	37.7	44	intact	putative plasmid-related protein CDS (FIU12_RS25865)	tmRNA-binding protein SmpB CDS (FIU12_RS25855)	Recombinant protein	Protein synthesis
	Kp4850	ST15			56.96%	PKp4850-1	50.42%	42169-80023	37.8	40	intact	Probable diguanylate cyclase YeaP CDS (KPHS_20520)	Uncharacterized protein YoaF CDS (KPHS_20530)	Transferase	Function unknown
						PKp4850-2	50.72%	130066-166520	36.4	43	intact	putative plasmid-related protein CDS (FIU12_RS25865)	tmRNA-binding protein SmpB CDS (FIU12_RS25855)	Recombinant protein	Protein synthesis
	Kp4851	ST15			56.96%	PKp4851-1	50.43%	195226-233101	37.8	40	intact	Probable diguanylate cyclase YeaP CDS (KPHS_20520)	Uncharacterized protein YoaF CDS (KPHS_20530)	Transferase	Function unknown
						PKp4851-2	50.72%	130066-166520	36.4	43	intact	putative plasmid-related protein CDS (FIU12_RS25865)	tmRNA-binding protein SmpB CDS (FIU12_RS25855)	Recombinant protein	Protein synthesis
Patient 2	Kp4852	ST960	Urine	No previous hospitalization history	57.29%	PKp4852-1	50.62%	209790-228854	19	23	intact	Intracellular protease CDS (FIU12_RS17440)	Uncharacterized protein ImpB CDS (FIU12_RS17445)	Function unknown	Type VI secretion system
						PKp4852-2	50.92%	3031-27519	24.4	27	intact	tRNA-Met-CAT (KPHS_t00270)	tRNA-Met-CAT (KPHS_t00270)	tRNA	tRNA
						PKp4852-3	54.65%	44089-75174	31	40	intact	PhnO protein CDS (KPHS_27220)	PhnO protein CDS (KPHS_27220)	Transferase	Transferase
						PKp4852-4	54.60%	752-32782	32	27	intact	Isocitrate dehydrogenase [NADP] (EC 1.1.1.42) CDS (KPHS_20210)	Isocitrate dehydrogenase [NADP] (EC 1.1.1.42) CDS (KPHS_20210)	Metabolic pathway	Metabolic pathway
						PKp4852-5	52.02%	24670-53489	28.8	33	incomplete	N/D	N/D	N/D	N/D
						PKp4852-6	52.68%	55-21624	21.5	25	incomplete	N/D	N/D	N/D	N/D
Patient 3	Kp4853	ST307	Urine	Prior history of hospitalization at the same hospital in different wards or were transferred between wards during the hospitalization period	57.26%	PKp4853-1	53.32%	61-43079	43	62	intact	Isocitrate dehydrogenase [NADP] (EC 1.1.1.42) CDS (KPHS_20210)	Isocitrate dehydrogenase [NADP] (EC 1.1.1.42) CDS (KPHS_20210)	Metabolic pathway	Metabolic pathway
						PKp4853-2	51.00%	262-22120	21.8	34	incomplete	Isocitrate dehydrogenase [NADP] (EC 1.1.1.42) CDS (KPHS_20210)	Isocitrate dehydrogenase [NADP] (EC 1.1.1.42) CDS (KPHS_20210)	Metabolic pathway	Metabolic pathway
						PKp4853-3	50.93%	241-19852	19.6	25	intact	N/D	N/D	N/D	N/D
						PKp4853-4	51.37%	1-14716	14.7	20	intact	tRNA-Arg-CCT (KPHS_t00460)	Inner membrane protein YfdC CDS (KPHS_37990)	tRNA	Transporter
						PKp4853-5	49.55%	106-13762	13.6	21	incomplete	N/D	N/D	N/D	N/D
	Kp4854	ST307			57.26%	PKp4854-1	53.32%	1735-44753	43	62	intact	5-hydroxyisourate hydrolase (EC 3.5.2.17) CDS (FIU12_RS12860)	tRNA-Arg-TCT (FIU12_RS12850)	Metabolic pathway	tRNA
						PKp4854-2	52.96%	11213-41871	30.6	36	incomplete	Isocitrate dehydrogenase [NADP] (EC 1.1.1.42) CDS (KPHS_20210)	Isocitrate dehydrogenase [NADP] (EC 1.1.1.42) CDS (KPHS_20210)	Metabolic pathway	Metabolic pathway
						PKp4854-3	50.93%	241-19852	19.6	25	intact	N/D	N/D	N/D	N/D
						PKp4854-4	51.37%	243-14958	14.7	20	intact	tRNA-Arg-CCT (KPHS_t00460)	Inner membrane protein YfdC CDS (KPHS_37990)	tRNA	Transporter
						PKp4854-5	49.55%	106-13762	13.6	21	incomplete	N/D	N/D	N/D	N/D
Patient 4	Kp4855	ST37	Catheter	Prior history of hospitalization at the same hospital in different wards or were transferred between wards during the hospitalization period	56.88%	PKp4855-1	47.96%	27036-40730	13.6	16	questionable	tmRNA-binding protein SmpB CDS (FIU12_RS25855)	putative plasmid-related protein CDS (FIU12_RS25865)	Protein synthesis	Recombinant protein
						PKp4855-2	53.17%	269802-319381	49.5	58	intact	tRNA-Arg-TCT (FIU12_RS12850)	5-hydroxyisourate hydrolase (EC 3.5.2.17) CDS (FIU12_RS12860)	tRNA	Metabolic pathway
						PKp4855-3	50.65%	66557-83248	16.6	20	incomplete	tRNA-Met-CAT (KPHS_t00270)	tRNA-Met-CAT (KPHS_t00270)	tRNA	tRNA
						PKp4855-4	52.76%	157574-208277	50.7	61	intact	Peptide transport system permease protein SapC CDS (KPHS_21980)	Peptide transport system permease protein SapB CDS (KPHS_22000)	Transporter	Transporter
						PKp4855-5	52.04%	1-36452	36.4	36	intact	HTH-type transcriptional regulator RcdA CDS (FIU12_RS14920)	Putative transport protein YbjL CDS (FIU12_RS14925)	Transcriptional regulator	Transporter
						PKp4855-6	57.55%	8477-20097	11.6	15	incomplete	N/D	N/D	N/D	N/D
						PKp4855-7	45.38%	34619-45523	10.9	20	incomplete	N/D	N/D	N/D	N/D
Patient 5	Kp4856	ST348	Rectal	Prior history of hospitalization at the same hospital in different wards or were transferred between wards during the hospitalization period	57.16%	PKp4856-1	52.67%	51425-101267	49.8	68	intact	tRNA-Arg-TCT (FIU12_RS12850)	5-hydroxyisourate hydrolase (EC 3.5.2.17) CDS (FIU12_RS12860)	tRNA	Metabolic pathway
						PKp4856-2-1	50.6%	280703-290985	19.6	26	incomplete	GTP-binding protein EngA CDS (KPHS_39130)	hypothetical protein CDS (KPHS_39120)	Ribosome biogenesis	Function unknown
						PKp4856-2-2	52.4%	260581-276046	12.1	12	incomplete	GMP synthase [glutamine-hydrolyzing], amidotransferase subunit (EC 6.3.5.2) / GMP synthase [glutamine-hydrolyzing], ATP pyrophosphatase subunit (EC 6.3.5.2) CDS (KPHS_39070)	Arylsulfatase A and related enzymes CDS (KPHS_39060)	Metabolic pathway	Metabolic pathway
Patient 6	Kp4857	ST15	Rectal	No previous hospitalization history	57.05%	PKp4857-1	50.72%	130066-166520	36.4	43	intact	putative plasmid-related protein CDS (FIU12_RS25865)	tmRNA-binding protein SmpB CDS (FIU12_RS25855)	Recombinant protein	Protein synthesis
Patient 7	Kp4858	ST423	Rectal	Prior history of hospitalization at the same hospital in different wards or were transferred between wards during the hospitalization period	57.11%	PKp4858-1	50.41%	508-26689	26.1	36	intact	putative plasmid-related protein CDS (FIU12_RS25865)	tmRNA-binding protein SmpB CDS (FIU12_RS25855)	Recombinant protein	Protein synthesis
						PKp4858-2	50.31%	1-30153	30.1	48	questionable	Isocitrate dehydrogenase [NADP] (EC 1.1.1.42) CDS (KPHS_20210)	Isocitrate dehydrogenase [NADP] (EC 1.1.1.42) CDS (KPHS_20210)	Metabolic pathway	Metabolic pathway
						PKp4858-3	55.44%	3-13219	13.2	19	intact	tRNA-Met-CAT (KPHS_t00270)	tRNA-Met-CAT (KPHS_t00270)	tRNA	tRNA
						PKp4858-4	52.03%	93-10932	10.8	18	incomplete	N/D	N/D	N/D	N/D
						PKp4858-5	53.00%	2-10483	10.4	16	incomplete	N/D	N/D	N/D	N/D
Patient 8	Kp4859	ST423	Urine	No previous hospitalization history	57.11%	PKp4859-1	50.41%	413956-440145	26.1	35	intact	putative plasmid-related protein CDS (FIU12_RS25865)	tmRNA-binding protein SmpB CDS (FIU12_RS25855)	Recombinant protein	Protein synthesis
						PKp4859-2	50.31%	1-30153	30.1	47	questionable	Isocitrate dehydrogenase [NADP] (EC 1.1.1.42) CDS (KPHS_20210)	Isocitrate dehydrogenase [NADP] (EC 1.1.1.42) CDS (KPHS_20210)	Metabolic pathway	Metabolic pathway
						PKp4859-3	55.44%	3-13219	13.2	19	intact	tRNA-Met-CAT (KPHS_t00270)	tRNA-Met-CAT (KPHS_t00270)	tRNA	tRNA
						PKp4859-4	52.03%	93-10932	10.8	18	incomplete	N/D	N/D	N/D	N/D
						PKp4859-5	52.99%	2-10474	10.4	16	incomplete	N/D	N/D	N/D	N/D
Patient 9	Kp4860	ST307	Rectal	Referred from other hospitals in the region	57.20%	PKp4860-1	54.67%	1110-30021	28.9	42	intact	Sulfur acceptor protein => sulfur transfer pathway protein CsdE CDS (KPHS_42430)	Sulfur acceptor protein => sulfur transfer pathway protein CsdE CDS (KPHS_42430)	Transporter	Transporter
						PKp4860-2	56.17%	90747-138733	47.9	50	intact	Glucose-1-phosphatase (EC 3.1.3.10) CDS (KPHS_19020)	Uncharacterized protein YccJ CDS (KPHS_19030)	Metabolic pathway	Function unknown
						PKp4860-3	54.61%	66569-95779	29.2	40	intact	PTS system, ascorbate-specific IIC component CDS (KPHS_04330)	PTS system, ascorbate-specific IIC component CDS (KPHS_04330)	Transporter	Transporter
						PKp4860-4	50.41%	708-36661	35.9	50	intact	tRNA-Arg-CCT (KPHS_t00460)	Inner membrane protein YfdC CDS (KPHS_37990)	tRNA	Transporter
						PKp4860-5	57.55%	40590-52210	11.6	15	incomplete	N/D	N/D	N/D	N/D
						PKp4860-6	53.04%	214-46315	46.1	67	intact	5-hydroxyisourate hydrolase (EC 3.5.2.17) CDS (FIU12_RS12860)	tRNA-Arg-TCT (FIU12_RS12850)	Metabolic pathway	tRNA
						PKp4860-7	50.49%	94-33341	33.2	44	intact	HTH-type transcriptional regulator RcdA CDS (FIU12_RS14920)	Putative transport protein YbjL CDS (FIU12_RS14925)	Transcriptional regulator	Transporter
Patient 10	Kp4861	ST17	Rectal	Prior history of hospitalization at the same hospital in different wards or were transferred between wards during the hospitalization period	57.26%	PKp4861-1	50.13%	324600-362825	38.2	46	intact	Probable diguanylate cyclase YeaP CDS (KPHS_20520)	Uncharacterized protein YoaF CDS (KPHS_20530)	Transferase	Function unknown
						PKp4861-2	50.94%	194308-216803	22.4	32	intact	tRNA-Met-CAT (KPHS_t00270)	tRNA-Met-CAT (KPHS_t00270)	tRNA	tRNA
						PKp4861-3	52.27%	1-49249	49.2	61	intact	tRNA-Ser-TGA (KPHS_t00360)	tRNA-Ser-TGA (KPHS_t00360)	tRNA	tRNA
						PKp4861-4	51.80%	1-26284	26.2	35	intact	Isocitrate dehydrogenase [NADP] (EC 1.1.1.42) CDS (KPHS_20210)	Isocitrate dehydrogenase [NADP] (EC 1.1.1.42) CDS (KPHS_20210)	Metabolic pathway	Metabolic pathway
						PKp4861-5	46.81%	17626-31251	13.6	17	questionable	tRNA-Leu-CAA (KPHS_05390)	ORF25 CDS (KPHS_05630)	tRNA	Function unknown
						PKp4861-6	57.53%	51-11671	11.6	15	incomplete	N/D	N/D	N/D	N/D
Patient 11	Kp4862	ST348	Catheter	Referred from other hospitals in the region	57.22%	PKp4862-1	52.36%	285518-332431	46.9	65	intact	tRNA-Arg-TCT (FIU12_RS12850)	5-hydroxyisourate hydrolase (EC 3.5.2.17) CDS (FIU12_RS12860)	tRNA	Metabolic pathway
						PKp4862-2-1	50.6%	99657-102797	19.6	26	incomplete	GTP-binding protein EngA CDS (KPHS_39130)	hypothetical protein CDS (KPHS_39120)	Ribosome biogenesis	Function unknown
						PKp4862-2-2	52.4%	73974-94202	12.1	12	incomplete	GMP synthase [glutamine-hydrolyzing], amidotransferase subunit (EC 6.3.5.2) / GMP synthase [glutamine-hydrolyzing], ATP pyrophosphatase subunit (EC 6.3.5.2) CDS (KPHS_39070)	Arylsulfatase A and related enzymes CDS (KPHS_39060)	Metabolic pathway	Metabolic pathway
Patient 13	Kp4864	ST35	Urine	No previous hospitalization history	57.36%	PKp4864-1	51.51%	81412-128187	46.7	75	intact	hypothetical protein CDS (KPHS_31800)	YciL protein CDS (KPHS_31790)	Function unknown	Ribosome biogenesis
						PKp4864-2	60.22%	40627-49625	8.9	12	incomplete	N/D	N/D	N/D	N/D
						PKp4864-3	52.31%	3-11699	11.6	17	incomplete	N/D	N/D	N/D	N/D
						PKp4864-4	53.05%	15508-40909	25.4	35	questionable	N/D	N/D	N/D	N/D
Patient 14	Kp4865	ST70	Urine	No previous hospitalization history	57.08%	PKp4865-1	53.27%	676912-737760	60.8	56	intact	GMP synthase [glutamine-hydrolyzing], amidotransferase subunit (EC 6.3.5.2) / GMP synthase [glutamine-hydrolyzing], ATP pyrophosphatase subunit (EC 6.3.5.2) CDS (KPHS_39070)	Arylsulfatase A and related enzymes CDS (KPHS_39060)	Metabolic pathway	Metabolic pathway
						PKp4865-2	48.31%	27016-73635	46.6	46	intact	putative plasmid-related protein CDS (FIU12_RS25865)	tmRNA-binding protein SmpB CDS (FIU12_RS25855)	Recombinant protein	Protein synthesis
						PKp4865-3	51.14%	480-26360	25.8	37	intact	Isocitrate dehydrogenase [NADP] (EC 1.1.1.42) CDS (KPHS_20210)	Isocitrate dehydrogenase [NADP] (EC 1.1.1.42) CDS (KPHS_20210)	Metabolic pathway	Metabolic pathway
						PKp4865-4	52.18%	207-35543	35.3	37	intact	Isocitrate dehydrogenase [NADP] (EC 1.1.1.42) CDS (KPHS_20210)	Isocitrate dehydrogenase [NADP] (EC 1.1.1.42) CDS (KPHS_20210)	Metabolic pathway	Metabolic pathway
						PKp4865-5	45.13%	25145-45970	20.8	14	incomplete	N/D	N/D	N/D	N/D
						PKp4865-6	49.74%	214-14687	14.4	24	incomplete	N/D	N/D	N/D	N/D
Patient 15	Kp4866	ND	Urine/Rectal/Catheter	No previous hospitalization history	54.86%	PKp4866-1	53.31%	535-31527	30.9	42	questionable	tRNA-Arg-TCT (FIU12_RS12850)	N/D	tRNA	N/D
						PKp4866-2	50.54%	288123-304179	16	20	incomplete	L-serine dehydratase, beta subunit (EC 4.3.1.17) / L-serine dehydratase, alpha subunit (EC 4.3.1.17) CDS (KPHS_33430)	N/D	Metabolic pathway	N/D
						PKp4866-3	55.34%	156024-188416	32.3	46	intact	Xanthine permease @ Xanthine:proton symporter XanP CDS (KPHS_51800)	Xanthine permease @ Xanthine:proton symporter XanP CDS (KPHS_51800)	Transporter	Transporter
						PKp4866-4	48.77%	136682-153689	17	29	incomplete	Aminobenzoyl-glutamate transport protein CDS (KPHS_24400)	Aminobenzoyl-glutamate transport protein CDS (KPHS_24400)	Metabolic pathway	Metabolic pathway
						PKp4866-5	50.51%	61157-86586	25.4	26	incomplete	tRNA-Leu-TAA (KPHS_t00730)	Dihydrodipicolinate synthase family CDS (KPHS_34300)	tRNA	Metabolic pathway
						PKp4866-6	50.84%	48012-81505	33.4	47	intact	N/D	N/D	N/D	N/D
						PKp4866-7	51.00%	267-33358	33	56	questionable	Ribosomal large subunit pseudouridine synthase B (EC 5.4.99.22) CDS (KPHS_21680)	N/D	Ribosome biogenesis	N/D
						PKp4866-8	51.89%	1-17265	17.2	28	incomplete	Sigma factor RpoE regulatory protein RseC CDS (KPHS_39670)	Translation elongation factor LepA CDS (KPHS_39660)	Transcription machinery	Translation machinery
						PKp4866-9	52.37%	2-14418	14.4	20	incomplete	N/D	N/D	N/D	N/D
						PKp4866-10	48.47%	1-11639	11.6	19	incomplete	Outer membrane protein W precursor CDS (KPHS_16760)	N/D	Membrane protein	N/D
	Kp4867	ST15			57.06%	PKp4867-1	50.43%	194795-232670	37.8	46	intact	Probable diguanylate cyclase YeaP CDS (KPHS_20520)	Uncharacterized protein YoaF CDS (KPHS_20530)	Transferase	Function unknown
						PKp4867-2	50.47%	27016-64748	37.7	44	intact	putative plasmid-related protein CDS (FIU12_RS25865)	tmRNA-binding protein SmpB CDS (FIU12_RS25855)	Recombinant protein	Protein synthesis
	Kp4868	ST15			57.06%	PKp4868-1	50.42%	42169-80023	37.8	40	intact	Probable diguanylate cyclase YeaP CDS (KPHS_20520)	Uncharacterized protein YoaF CDS (KPHS_20530)	Transferase	Function unknown
						PKp4868-2	50.47%	27016-64748	37.7	48	intact	putative plasmid-related protein CDS (FIU12_RS25865)	tmRNA-binding protein SmpB CDS (FIU12_RS25855)	Recombinant protein	Protein synthesis
	Kp4870	ST15			57.06%	PKp4870-1	50.43%	195226-233101	37.8	40	intact	Probable diguanylate cyclase YeaP CDS (KPHS_20520)	Uncharacterized protein YoaF CDS (KPHS_20530)	Transferase	Function unknown
						PKp4870-2	51.18%	1268-34124	32.8	44	intact	putative plasmid-related protein CDS (FIU12_RS25865)	tmRNA-binding protein SmpB CDS (FIU12_RS25855)	Recombinant protein	Protein synthesis
Patient 16	Kp4871	ST307	Blood	No previous hospitalization history	57.18%	PKp4871-1	50.44%	34966-74844	39.8	51	intact	tRNA-Arg-CCT (KPHS_t00460)	Inner membrane protein YfdC CDS (KPHS_37990)	tRNA	Transporter
						PKp4871-2	50.42%	102634-136047	33.4	42	intact	HTH-type transcriptional regulator RcdA CDS (FIU12_RS14920)	Putative transport protein YbjL CDS (FIU12_RS14925)	Transcriptional regulator	Transporter
						PKp4871-3	54.79%	39350-77137	37.7	50	intact	Glucose-1-phosphatase (EC 3.1.3.10) CDS (KPHS_19020)	Uncharacterized protein YccJ CDS (KPHS_19030)	Metabolic pathway	Function unknown
						PKp4871-4	57.55%	8477-20097	11.6	15	incomplete	N/D	N/D	N/D	N/D
Patient 17	Kp4872	ST307	Rectal/Catheter/Blood/Urine	No previous hospitalization history	57.17%	PKp4872-1	50.44%	34966-74844	39.8	51	intact	tRNA-Arg-CCT (KPHS_t00460)	Inner membrane protein YfdC CDS (KPHS_37990)	tRNA	Transporter
						PKp4872-2	51.51%	52116-91710	39.5	42	intact	HTH-type transcriptional regulator RcdA CDS (FIU12_RS14920)	Putative transport protein YbjL CDS (FIU12_RS14925)	Transcriptional regulator	Transporter
						PKp4872-3	54.79%	39350-77137	37.7	50	intact	Glucose-1-phosphatase (EC 3.1.3.10) CDS (KPHS_19020)	Uncharacterized protein YccJ CDS (KPHS_19030)	Metabolic pathway	Function unknown
						PKp4872-4	57.55%	8477-20097	11.6	15	incomplete	N/D	N/D	N/D	N/D
	Kp4873	ST307			57.17%	PKp4873-1	50.42%	102634-136047	33.4	42	intact	HTH-type transcriptional regulator RcdA CDS (FIU12_RS14920)	Putative transport protein YbjL CDS (FIU12_RS14925)	Transcriptional regulator	Transporter
						PKp4873-2	56.17%	90747-138733	47.9	50	intact	Glucose-1-phosphatase (EC 3.1.3.10) CDS (KPHS_19020)	Uncharacterized protein YccJ CDS (KPHS_19030)	Metabolic pathway	Function unknown
						PKp4873-3	57.55%	40590-52210	11.6	15	incomplete	N/D	N/D	N/D	N/D
						PKp4873-4	51.13%	1734-39495	37.7	48	intact	tRNA-Arg-CCT (KPHS_t00460)	Inner membrane protein YfdC CDS (KPHS_37990)	tRNA	Transporter
	Kp4874	ST307			57.28%	PKp4874-1	50.42%	102634-136047	33.4	42	intact	HTH-type transcriptional regulator RcdA CDS (FIU12_RS14920)	Putative transport protein YbjL CDS (FIU12_RS14925)	Transcriptional regulator	Transporter
						PKp4874-2	56.17%	90747-138733	47.9	50	intact	Glucose-1-phosphatase (EC 3.1.3.10) CDS (KPHS_19020)	Uncharacterized protein YccJ CDS (KPHS_19030)	Metabolic pathway	Function unknown
						PKp4874-3	57.55%	40590-52210	11.6	15	incomplete	N/D	N/D	N/D	N/D
						PKp4874-4	51.13%	64-37825	37.7	47	intact	tRNA-Arg-CCT (KPHS_t00460)	Inner membrane protein YfdC CDS (KPHS_37990)	tRNA	Transporter
	Kp4875	ST307			57.17%	PKp4875-1	50.42%	102634-136047	33.4	42	intact	HTH-type transcriptional regulator RcdA CDS (FIU12_RS14920)	Putative transport protein YbjL CDS (FIU12_RS14925)	Transcriptional regulator	Transporter
						PKp4875-2	54.79%	39350-77137	37.7	50	intact	Glucose-1-phosphatase (EC 3.1.3.10) CDS (KPHS_19020)	Uncharacterized protein YccJ CDS (KPHS_19030)	Metabolic pathway	Function unknown
						PKp4875-3	57.55%	40590-52210	11.6	15	incomplete	N/D	N/D	N/D	N/D
						PKp4875-4	51.13%	1734-39495	37.7	48	intact	tRNA-Arg-CCT (KPHS_t00460)	Inner membrane protein YfdC CDS (KPHS_37990)	tRNA	Transporter
	Kp4876	ST307			57.18%	PKp4876-1	50.42%	102634-136047	33.4	42	intact	HTH-type transcriptional regulator RcdA CDS (FIU12_RS14920)	Putative transport protein YbjL CDS (FIU12_RS14925)	Transcriptional regulator	Transporter
						PKp4876-2	56.17%	90747-138733	47.9	50	intact	Glucose-1-phosphatase (EC 3.1.3.10) CDS (KPHS_19020)	Uncharacterized protein YccJ CDS (KPHS_19030)	Metabolic pathway	Function unknown
						PKp4876-3	57.55%	40590-52210	11.6	15	incomplete	N/D	N/D	N/D	N/D
						PKp4876-4	51.13%	64-37825	37.7	47	intact	tRNA-Arg-CCT (KPHS_t00460)	Inner membrane protein YfdC CDS (KPHS_37990)	tRNA	Transporter
Patient 18	Kp4877	ST307	Rectal	Referred from other hospitals in the region	57.17%	PKp4877-1	50.42%	102634-136047	33.4	42	intact	HTH-type transcriptional regulator RcdA CDS (FIU12_RS14920)	Putative transport protein YbjL CDS (FIU12_RS14925)	Transcriptional regulator	Transporter
						PKp4877-2	56.17%	90747-138733	47.9	50	intact	Glucose-1-phosphatase (EC 3.1.3.10) CDS (KPHS_19020)	Uncharacterized protein YccJ CDS (KPHS_19030)	Metabolic pathway	Function unknown
						PKp4877-3	57.55%	40590-52210	11.6	15	incomplete	N/D	N/D	N/D	N/D
						PKp4877-4	51.13%	1734-39495	37.7	48	intact	tRNA-Arg-CCT (KPHS_t00460)	Inner membrane protein YfdC CDS (KPHS_37990)	tRNA	Transporter
Patient 19	Kp4878	ST307	Rectal/Intra-operative swab	Prior history of hospitalization at the same hospital in different wards or were transferred between wards during the hospitalization period	57.17%	PKp4878-1	50.43%	300583-340485	39.9	52	intact	tRNA-Arg-CCT (KPHS_t00460)	Inner membrane protein YfdC CDS (KPHS_37990)	tRNA	Transporter
						PKp4878-2	51.51%	52116-91710	39.5	42	intact	HTH-type transcriptional regulator RcdA CDS (FIU12_RS14920)	Putative transport protein YbjL CDS (FIU12_RS14925)	Transcriptional regulator	Transporter
						PKp4878-3	56.17%	90747-138733	47.9	50	intact	Glucose-1-phosphatase (EC 3.1.3.10) CDS (KPHS_19020)	Uncharacterized protein YccJ CDS (KPHS_19030)	Metabolic pathway	Function unknown
						PKp4878-4	57.55%	8477-20097	11.6	15	incomplete	N/D	N/D	N/D	N/D
	Kp4879	ST307			57.17%	PKp4879-1	50.44%	34966-74844	39.8	51	intact	tRNA-Arg-CCT (KPHS_t00460)	Inner membrane protein YfdC CDS (KPHS_37990)	tRNA	Transporter
						PKp4879-2	51.51%	52116-91710	39.5	42	intact	HTH-type transcriptional regulator RcdA CDS (FIU12_RS14920)	Putative transport protein YbjL CDS (FIU12_RS14925)	Transcriptional regulator	Transporter
						PKp4879-3	54.79%	39350-77137	37.7	50	intact	Glucose-1-phosphatase (EC 3.1.3.10) CDS (KPHS_19020)	Uncharacterized protein YccJ CDS (KPHS_19030)	Metabolic pathway	Function unknown
						PKp4879-4	57.55%	8477-20097	11.6	15	incomplete	N/D	N/D	N/D	N/D
	Kp4880	ST307			57.24%	PKp4880-1	51.51%	52116-91710	39.5	42	intact	HTH-type transcriptional regulator RcdA CDS (FIU12_RS14920)	Putative transport protein YbjL CDS (FIU12_RS14925)	Transcriptional regulator	Transporter
						PKp4880-2	50.44%	34966-74844	39.8	48	intact	tRNA-Arg-CCT (KPHS_t00460)	Inner membrane protein YfdC CDS (KPHS_37990)	tRNA	Transporter
						PKp4880-3	54.79%	39350-77137	37.7	50	intact	Glucose-1-phosphatase (EC 3.1.3.10) CDS (KPHS_19020)	Uncharacterized protein YccJ CDS (KPHS_19030)	Metabolic pathway	Function unknown
						PKp4880-4	57.55%	8477-20097	11.6	15	incomplete	N/D	N/D	N/D	N/D
Patient 21	Kp4882	ST147	Rectal	No previous hospitalization history	57.17%	PKp4882-1	53.27%	3029-57322	54.2	55	intact	Aminobenzoyl-glutamate transport protein CDS (KPHS_24400)	Aminobenzoyl-glutamate transport protein CDS (KPHS_24400)	Metabolic pathway	Metabolic pathway
						PKp4882-2	51.90%	147319-188737	41.4	47	intact	tRNA-Met-CAT (KPHS_t00270)	tRNA-Met-CAT (KPHS_t00270)	tRNA	tRNA
						PKp4882-3	50.93%	3092-40090	36.9	52	intact	Outer membrane porin, OmpS CDS (KPHS_34530)	tRNA-Ser-CGA (KPHS_t00700)	Membrane protein	tRNA
Patient 23	Kp4884	ST147	Rectal/Urine	No previous hospitalization history	57.17%	PKp4884-1	51.38%	308070-349710	41.6	53	intact	Aminobenzoyl-glutamate transport protein CDS (KPHS_24400)	Aminobenzoyl-glutamate transport protein CDS (KPHS_24400)	Metabolic pathway	Metabolic pathway
						PKp4884-2	51.90%	147203-188621	41.4	47	intact	tRNA-Met-CAT (KPHS_t00270)	tRNA-Met-CAT (KPHS_t00270)	tRNA	tRNA
						PKp4884-3	50.93%	174-37172	36.9	52	intact	Outer membrane porin, OmpS CDS (KPHS_34530)	tRNA-Ser-CGA (KPHS_t00700)	Membrane protein	tRNA
	Kp4885	ST147			57.18%	PKp4885-1	51.38%	308070-349710	41.6	53	intact	Aminobenzoyl-glutamate transport protein CDS (KPHS_24400)	Aminobenzoyl-glutamate transport protein CDS (KPHS_24400)	Metabolic pathway	Metabolic pathway
						PKp4885-2	51.89%	63564-104937	41.3	47	intact	tRNA-Met-CAT (KPHS_t00270)	tRNA-Met-CAT (KPHS_t00270)	tRNA	tRNA
						PKp4885-3	50.93%	3092-40090	36.9	52	intact	Outer membrane porin, OmpS CDS (KPHS_34530)	tRNA-Ser-CGA (KPHS_t00700)	Membrane protein	tRNA
Patient 24	Kp4886	ST147	Rectal	Prior history of hospitalization at the same hospital in different wards or were transferred between wards during the hospitalization period	57.17%	PKp4886-1	53.27%	3029-57322	54.2	55	intact	Aminobenzoyl-glutamate transport protein CDS (KPHS_24400)	Aminobenzoyl-glutamate transport protein CDS (KPHS_24400)	Metabolic pathway	Metabolic pathway
						PKp4886-2	51.90%	147319-188737	41.4	47	intact	tRNA-Met-CAT (KPHS_t00270)	tRNA-Met-CAT (KPHS_t00270)	tRNA	tRNA
						PKp4886-3	51.23%	161338-208878	47.5	49	intact	Outer membrane porin, OmpS CDS (KPHS_34530)	tRNA-Ser-CGA (KPHS_t00700)	Membrane protein	tRNA
Patient 25	Kp4887	ST147	Rectal	Prior history of hospitalization at the same hospital in different wards or were transferred between wards during the hospitalization period	57.17%	PKp4887-1	51.38%	308070-349710	41.6	53	intact	Aminobenzoyl-glutamate transport protein CDS (KPHS_24400)	Aminobenzoyl-glutamate transport protein CDS (KPHS_24400)	Metabolic pathway	Metabolic pathway
						PKp4887-2	51.90%	147319-188737	41.4	47	intact	tRNA-Met-CAT (KPHS_t00270)	tRNA-Met-CAT (KPHS_t00270)	tRNA	tRNA
						PKp4887-3	51.23%	161338-208878	47.5	49	intact	Outer membrane porin, OmpS CDS (KPHS_34530)	tRNA-Ser-CGA (KPHS_t00700)	Membrane protein	tRNA
Patient 26	Kp4849	ST15	Rectal/Blood	Referred from other hospitals in the region	57.07%	PKp4849-1	50.42%	42169-80023	37.8	45	intact	Probable diguanylate cyclase YeaP CDS (KPHS_20520)	Uncharacterized protein YoaF CDS (KPHS_20530)	Transferase	Function unknown
						PKp4849-2	51.18%	1521-34377	32.8	44	intact	putative plasmid-related protein CDS (FIU12_RS25865)	tmRNA-binding protein SmpB CDS (FIU12_RS25855)	Recombinant protein	Protein synthesis
	Kp4869	ST15			57.06%	PKp4869-1	50.42%	42169-80023	37.8	45	intact	Probable diguanylate cyclase YeaP CDS (KPHS_20520)	Uncharacterized protein YoaF CDS (KPHS_20530)	Transferase	Function unknown
						PKp4869-2	50.47%	27016-64748	37.7	48	intact	putative plasmid-related protein CDS (FIU12_RS25865)	tmRNA-binding protein SmpB CDS (FIU12_RS25855)	Recombinant protein	Protein synthesis
Insertion sites determined using the reference genomes K. pneumoniae subsp. pneumoniae HS11286 (GenBank Accession: CP003200.1) and K. pneumoniae strain FDAARGOS_775 (GenBank Accession: NZ_CP040993.1). ST, sequence type; CDS, Number of coding sequences detected according PHASTER; GC, guanine-cytosine %; N/D, not defined. KEGG database was used to attribute a general function to insertion sites pro…

## Sheet: Table S2
Supplementary Table S2. Prophages classification (intact, incomplete, questionable). GC, guanine-cytosine. Defective, incomplete + questionable.
	Bacteria		Prophages identified by PHASTER
Patient	Strains	GC% Bacteria	Total	Intact	Incomplete	Questionable	Defective
Patient 1	Kp4845	56.96%	2	2			0
	Kp4846	56.96%	2	2			0
	Kp4847	56.96%	2	2			0
	Kp4848	57.00%	2	2			0
	Kp4850	56.96%	2	2			0
	Kp4851	56.96%	2	2			0
Patient 2	Kp4852	57.29%	6	4	2		2
Patient 3	Kp4853	57.26%	5	3	2		2
	Kp4854	57.26%	5	3	2		2
Patient 4	Kp4855	56.88%	7	3	3	1	4
Patient 5	Kp4856	57.16%	3	1	2		2
Patient 6	Kp4857	57.05%	1	1			0
Patient 7	Kp4858	57.11%	5	2	2	1	3
Patient 8	Kp4859	57.11%	5	2	2	1	3
Patient 9	Kp4860	57.20%	7	6	1		1
Patient 10	Kp4861	57.26%	6	4	1	1	2
Patient 11	Kp4862	57.22%	3	1	2		2
Patient 13	Kp4864	57.36%	4	1	2	1	3
Patient 14	Kp4865	57.08%	6	4	2		2
Patient 15	Kp4866	54.86%	10	2	6	2	8
	Kp4867	57.06%	2	2			0
	Kp4868	57.06%	2	2			0
	Kp4870	57.06%	2	2			0
Patient 16	Kp4871	57.18%	4	3	1		1
Patient 17	Kp4872	57.17%	4	3	1		1
	Kp4873	57.17%	4	3	1		1
	Kp4874	57.28%	4	3	1		1
	Kp4875	57.17%	4	3	1		1
	Kp4876	57.18%	4	3	1		1
Patient 18	Kp4877	57.17%	4	3	1		1
Patient 19	Kp4878	57.17%	4	3	1		1
	Kp4879	57.17%	4	3	1		1
	Kp4880	57.24%	4	3	1		1
Patient 21	Kp4882	57.17%	3	3			0
Patient 23	Kp4884	57.17%	3	3			0
	Kp4885	57.18%	3	3			0
Patient 24	Kp4886	57.17%	3	3			0
Patient 25	Kp4887	57.17%	3	3			0
Patient 26	Kp4849	57.07%	2	2			0
	Kp4869	57.06%	2	2			0
		TOTAL	150	104	39	7	46

## Sheet: Table S3
Supplementary Table S3. K. pneumoniae prophages pan-genome determined with Roary for a protein identity of 40%. Prophage genes present in more than half of the genomes are in bold.
Gene	Non-unique Gene name	No. isolates	No. sequences	Avg sequences per isolate	Min group size nuc	Max group size nuc	Avg group size nuc	Kp4845_1.gff	Kp4845_2.gff	Kp4846_1.gff	Kp4846_2.gff	Kp4847_1.gff	Kp4847_2.gff	Kp4848_1.gff	Kp4848_2.gff	Kp4849_1.gff	Kp4849_2.gff	Kp4850_1.gff	Kp4850_2.gff	Kp4851_1.gff	Kp4851_2.gff	Kp4852_1.gff	Kp4852_2.gff	Kp4852_3.gff	Kp4852_4.gff	Kp4853_1.gff	Kp4853_2.gff	Kp4853_4.gff	Kp4854_1.gff	Kp4854_2.gff	Kp4854_4.gff	Kp4855_2.gff	Kp4855_4.gff	Kp4855_5.gff	Kp4856_1.gff	Kp4857_1.gff	Kp4858_1.gff	Kp4858_3.gff	Kp4859_1.gff	Kp4859_3.gff	Kp4860_1.gff	Kp4860_2.gff	Kp4860_3.gff	Kp4860_4.gff	Kp4860_6.gff	Kp4860_7.gff	Kp4861_1.gff	Kp4861_2.gff	Kp4861_3.gff
Phage DNA adenine methylase (EC 2.1.1.72)		69	69	1	809	968	873	fig|6666666.862475.peg.10	fig|6666666.862476.peg.10	fig|6666666.862511.peg.10	fig|6666666.862512.peg.10	fig|6666666.862513.peg.10	fig|6666666.862514.peg.10	fig|6666666.862515.peg.10	fig|6666666.862516.peg.10	fig|6666666.862517.peg.10	fig|6666666.862518.peg.10	fig|6666666.862519.peg.10	fig|6666666.862520.peg.10	fig|6666666.862521.peg.10	fig|6666666.862522.peg.10							fig|6666666.862529.peg.16			fig|6666666.862532.peg.16			fig|6666666.862536.peg.12		fig|6666666.862538.peg.10	fig|6666666.862539.peg.11		fig|6666666.862541.peg.11			fig|6666666.862562.peg.10		fig|6666666.862564.peg.17		fig|6666666.862566.peg.11	fig|6666666.862567.peg.10
Phage tail formation protein GpI		58	101	1.75	593	3026	1175	fig|6666666.862475.peg.35	fig|6666666.862476.peg.34 fig|6666666.862476.peg.35	fig|6666666.862511.peg.35	fig|6666666.862512.peg.34 fig|6666666.862512.peg.35	fig|6666666.862513.peg.35	fig|6666666.862514.peg.34 fig|6666666.862514.peg.35	fig|6666666.862515.peg.35	fig|6666666.862516.peg.34 fig|6666666.862516.peg.35	fig|6666666.862517.peg.35	fig|6666666.862518.peg.34 fig|6666666.862518.peg.35	fig|6666666.862519.peg.35	fig|6666666.862520.peg.34 fig|6666666.862520.peg.35	fig|6666666.862521.peg.35	fig|6666666.862522.peg.34 fig|6666666.862522.peg.35		fig|6666666.862524.peg.32 fig|6666666.862524.peg.34											fig|6666666.862536.peg.35 fig|6666666.862536.peg.36		fig|6666666.862538.peg.34 fig|6666666.862538.peg.35	fig|6666666.862539.peg.38	fig|6666666.862540.peg.35	fig|6666666.862541.peg.38	fig|6666666.862547.peg.35		fig|6666666.862562.peg.36 fig|6666666.862562.peg.39				fig|6666666.862566.peg.37 fig|6666666.862566.peg.38	fig|6666666.862567.peg.34	fig|6666666.862568.peg.31 fig|6666666.862568.peg.35
Phage tail protein GpX		58	58	1	200	203	201	fig|6666666.862475.peg.25	fig|6666666.862476.peg.23	fig|6666666.862511.peg.25	fig|6666666.862512.peg.23	fig|6666666.862513.peg.25	fig|6666666.862514.peg.23	fig|6666666.862515.peg.25	fig|6666666.862516.peg.23	fig|6666666.862517.peg.25	fig|6666666.862518.peg.23	fig|6666666.862519.peg.25	fig|6666666.862520.peg.23	fig|6666666.862521.peg.25	fig|6666666.862522.peg.23		fig|6666666.862524.peg.20											fig|6666666.862536.peg.24		fig|6666666.862538.peg.23	fig|6666666.862539.peg.28	fig|6666666.862540.peg.25	fig|6666666.862541.peg.28	fig|6666666.862547.peg.25		fig|6666666.862562.peg.26				fig|6666666.862566.peg.26	fig|6666666.862567.peg.24	fig|6666666.862568.peg.20
Phage baseplate assembly protein GpJ		58	58	1	899	923	909	fig|6666666.862475.peg.34	fig|6666666.862476.peg.33	fig|6666666.862511.peg.34	fig|6666666.862512.peg.33	fig|6666666.862513.peg.34	fig|6666666.862514.peg.33	fig|6666666.862515.peg.34	fig|6666666.862516.peg.33	fig|6666666.862517.peg.34	fig|6666666.862518.peg.33	fig|6666666.862519.peg.34	fig|6666666.862520.peg.33	fig|6666666.862521.peg.34	fig|6666666.862522.peg.33		fig|6666666.862524.peg.31											fig|6666666.862536.peg.34		fig|6666666.862538.peg.33	fig|6666666.862539.peg.37	fig|6666666.862540.peg.34	fig|6666666.862541.peg.37	fig|6666666.862547.peg.34		fig|6666666.862562.peg.35				fig|6666666.862566.peg.36	fig|6666666.862567.peg.33	fig|6666666.862568.peg.30
Phage tail protein GpU		58	58	1	476	491	484	fig|6666666.862475.peg.39	fig|6666666.862476.peg.45	fig|6666666.862511.peg.39	fig|6666666.862512.peg.45	fig|6666666.862513.peg.39	fig|6666666.862514.peg.45	fig|6666666.862515.peg.39	fig|6666666.862516.peg.45	fig|6666666.862517.peg.39	fig|6666666.862518.peg.45	fig|6666666.862519.peg.39	fig|6666666.862520.peg.45	fig|6666666.862521.peg.39	fig|6666666.862522.peg.45		fig|6666666.862524.peg.40											fig|6666666.862536.peg.43		fig|6666666.862538.peg.45	fig|6666666.862539.peg.44	fig|6666666.862540.peg.41	fig|6666666.862541.peg.44	fig|6666666.862547.peg.41		fig|6666666.862562.peg.40				fig|6666666.862566.peg.45	fig|6666666.862567.peg.39	fig|6666666.862568.peg.41
Phage tail formation protein GpD		58	58	1	1097	1160	1126	fig|6666666.862475.peg.44	fig|6666666.862476.peg.46	fig|6666666.862511.peg.44	fig|6666666.862512.peg.46	fig|6666666.862513.peg.44	fig|6666666.862514.peg.46	fig|6666666.862515.peg.44	fig|6666666.862516.peg.46	fig|6666666.862517.peg.44	fig|6666666.862518.peg.46	fig|6666666.862519.peg.44	fig|6666666.862520.peg.46	fig|6666666.862521.peg.44	fig|6666666.862522.peg.46		fig|6666666.862524.peg.41											fig|6666666.862536.peg.44		fig|6666666.862538.peg.46	fig|6666666.862539.peg.45	fig|6666666.862540.peg.42	fig|6666666.862541.peg.45	fig|6666666.862547.peg.42		fig|6666666.862562.peg.46				fig|6666666.862566.peg.46	fig|6666666.862567.peg.44	fig|6666666.862568.peg.42
Phage terminase, ATPase subunit GpP		58	58	1	1718	1769	1740	fig|6666666.862475.peg.20	fig|6666666.862476.peg.17	fig|6666666.862511.peg.20	fig|6666666.862512.peg.17	fig|6666666.862513.peg.20	fig|6666666.862514.peg.17	fig|6666666.862515.peg.20	fig|6666666.862516.peg.17	fig|6666666.862517.peg.20	fig|6666666.862518.peg.17	fig|6666666.862519.peg.20	fig|6666666.862520.peg.17	fig|6666666.862521.peg.20	fig|6666666.862522.peg.17		fig|6666666.862524.peg.15											fig|6666666.862536.peg.18		fig|6666666.862538.peg.17	fig|6666666.862539.peg.23	fig|6666666.862540.peg.20	fig|6666666.862541.peg.23	fig|6666666.862547.peg.20		fig|6666666.862562.peg.21				fig|6666666.862566.peg.20	fig|6666666.862567.peg.19	fig|6666666.862568.peg.15
Phage baseplate assembly protein GpW		58	58	1	347	365	356	fig|6666666.862475.peg.33	fig|6666666.862476.peg.32	fig|6666666.862511.peg.33	fig|6666666.862512.peg.32	fig|6666666.862513.peg.33	fig|6666666.862514.peg.32	fig|6666666.862515.peg.33	fig|6666666.862516.peg.32	fig|6666666.862517.peg.33	fig|6666666.862518.peg.32	fig|6666666.862519.peg.33	fig|6666666.862520.peg.32	fig|6666666.862521.peg.33	fig|6666666.862522.peg.32		fig|6666666.862524.peg.30											fig|6666666.862536.peg.33		fig|6666666.862538.peg.32	fig|6666666.862539.peg.36	fig|6666666.862540.peg.33	fig|6666666.862541.peg.36	fig|6666666.862547.peg.33		fig|6666666.862562.peg.34				fig|6666666.862566.peg.35	fig|6666666.862567.peg.32	fig|6666666.862568.peg.29
Phage tail sheath monomer GpFI		58	58	1	1172	1298	1196	fig|6666666.862475.peg.43	fig|6666666.862476.peg.40	fig|6666666.862511.peg.43	fig|6666666.862512.peg.40	fig|6666666.862513.peg.43	fig|6666666.862514.peg.40	fig|6666666.862515.peg.43	fig|6666666.862516.peg.40	fig|6666666.862517.peg.43	fig|6666666.862518.peg.40	fig|6666666.862519.peg.43	fig|6666666.862520.peg.40	fig|6666666.862521.peg.43	fig|6666666.862522.peg.40		fig|6666666.862524.peg.35											fig|6666666.862536.peg.38		fig|6666666.862538.peg.40	fig|6666666.862539.peg.39	fig|6666666.862540.peg.36	fig|6666666.862541.peg.39	fig|6666666.862547.peg.36		fig|6666666.862562.peg.44				fig|6666666.862566.peg.40	fig|6666666.862567.peg.43	fig|6666666.862568.peg.36
Phage capsid scaffolding protein GpO		58	58	1	833	854	837	fig|6666666.862475.peg.21	fig|6666666.862476.peg.19	fig|6666666.862511.peg.21	fig|6666666.862512.peg.19	fig|6666666.862513.peg.21	fig|6666666.862514.peg.19	fig|6666666.862515.peg.21	fig|6666666.862516.peg.19	fig|6666666.862517.peg.21	fig|6666666.862518.peg.19	fig|6666666.862519.peg.21	fig|6666666.862520.peg.19	fig|6666666.862521.peg.21	fig|6666666.862522.peg.19		fig|6666666.862524.peg.16											fig|6666666.862536.peg.20		fig|6666666.862538.peg.19	fig|6666666.862539.peg.24	fig|6666666.862540.peg.21	fig|6666666.862541.peg.24	fig|6666666.862547.peg.21		fig|6666666.862562.peg.22				fig|6666666.862566.peg.22	fig|6666666.862567.peg.20	fig|6666666.862568.peg.16
Phage tail completion protein GpS		58	58	1	443	641	519	fig|6666666.862475.peg.31	fig|6666666.862476.peg.30	fig|6666666.862511.peg.31	fig|6666666.862512.peg.30	fig|6666666.862513.peg.31	fig|6666666.862514.peg.30	fig|6666666.862515.peg.31	fig|6666666.862516.peg.30	fig|6666666.862517.peg.31	fig|6666666.862518.peg.30	fig|6666666.862519.peg.31	fig|6666666.862520.peg.30	fig|6666666.862521.peg.31	fig|6666666.862522.peg.30		fig|6666666.862524.peg.26											fig|6666666.862536.peg.31		fig|6666666.862538.peg.30	fig|6666666.862539.peg.33	fig|6666666.862540.peg.31	fig|6666666.862541.peg.33	fig|6666666.862547.peg.31		fig|6666666.862562.peg.32				fig|6666666.862566.peg.33	fig|6666666.862567.peg.30	fig|6666666.862568.peg.26
Phage major capsid protein GpN		58	58	1	1034	1058	1051	fig|6666666.862475.peg.22	fig|6666666.862476.peg.20	fig|6666666.862511.peg.22	fig|6666666.862512.peg.20	fig|6666666.862513.peg.22	fig|6666666.862514.peg.20	fig|6666666.862515.peg.22	fig|6666666.862516.peg.20	fig|6666666.862517.peg.22	fig|6666666.862518.peg.20	fig|6666666.862519.peg.22	fig|6666666.862520.peg.20	fig|6666666.862521.peg.22	fig|6666666.862522.peg.20		fig|6666666.862524.peg.17											fig|6666666.862536.peg.21		fig|6666666.862538.peg.20	fig|6666666.862539.peg.25	fig|6666666.862540.peg.22	fig|6666666.862541.peg.25	fig|6666666.862547.peg.22		fig|6666666.862562.peg.23				fig|6666666.862566.peg.23	fig|6666666.862567.peg.21	fig|6666666.862568.peg.17
Phage major tail tube protein GpFII		58	58	1	515	515	515	fig|6666666.862475.peg.42	fig|6666666.862476.peg.41	fig|6666666.862511.peg.42	fig|6666666.862512.peg.41	fig|6666666.862513.peg.42	fig|6666666.862514.peg.41	fig|6666666.862515.peg.42	fig|6666666.862516.peg.41	fig|6666666.862517.peg.42	fig|6666666.862518.peg.41	fig|6666666.862519.peg.42	fig|6666666.862520.peg.41	fig|6666666.862521.peg.42	fig|6666666.862522.peg.41		fig|6666666.862524.peg.36											fig|6666666.862536.peg.39		fig|6666666.862538.peg.41	fig|6666666.862539.peg.40	fig|6666666.862540.peg.37	fig|6666666.862541.peg.40	fig|6666666.862547.peg.37		fig|6666666.862562.peg.43				fig|6666666.862566.peg.41	fig|6666666.862567.peg.42	fig|6666666.862568.peg.37
Phage baseplate assembly protein GpV		58	58	1	572	743	599	fig|6666666.862475.peg.32	fig|6666666.862476.peg.31	fig|6666666.862511.peg.32	fig|6666666.862512.peg.31	fig|6666666.862513.peg.32	fig|6666666.862514.peg.31	fig|6666666.862515.peg.32	fig|6666666.862516.peg.31	fig|6666666.862517.peg.32	fig|6666666.862518.peg.31	fig|6666666.862519.peg.32	fig|6666666.862520.peg.31	fig|6666666.862521.peg.32	fig|6666666.862522.peg.31		fig|6666666.862524.peg.29											fig|6666666.862536.peg.32		fig|6666666.862538.peg.31	fig|6666666.862539.peg.35	fig|6666666.862540.peg.32	fig|6666666.862541.peg.35	fig|6666666.862547.peg.32		fig|6666666.862562.peg.33				fig|6666666.862566.peg.34	fig|6666666.862567.peg.31	fig|6666666.862568.peg.28
Phage portal vertex protein GpQ		58	60	1.04	113	1061	1009	fig|6666666.862475.peg.19	fig|6666666.862476.peg.16	fig|6666666.862511.peg.19	fig|6666666.862512.peg.16	fig|6666666.862513.peg.19	fig|6666666.862514.peg.16	fig|6666666.862515.peg.19	fig|6666666.862516.peg.16	fig|6666666.862517.peg.19	fig|6666666.862518.peg.16	fig|6666666.862519.peg.19	fig|6666666.862520.peg.16	fig|6666666.862521.peg.19	fig|6666666.862522.peg.16		fig|6666666.862524.peg.14											fig|6666666.862536.peg.17		fig|6666666.862538.peg.16	fig|6666666.862539.peg.22 fig|6666666.862539.peg.20	fig|6666666.862540.peg.19	fig|6666666.862541.peg.22 fig|6666666.862541.peg.20	fig|6666666.862547.peg.19		fig|6666666.862562.peg.20				fig|6666666.862566.peg.19	fig|6666666.862567.peg.18	fig|6666666.862568.peg.14
Phage protein Ogr		57	57	1	155	251	218	fig|6666666.862475.peg.45	fig|6666666.862476.peg.47	fig|6666666.862511.peg.45	fig|6666666.862512.peg.47	fig|6666666.862513.peg.45	fig|6666666.862514.peg.47	fig|6666666.862515.peg.45	fig|6666666.862516.peg.47	fig|6666666.862517.peg.45	fig|6666666.862518.peg.47	fig|6666666.862519.peg.45	fig|6666666.862520.peg.47	fig|6666666.862521.peg.45	fig|6666666.862522.peg.47		fig|6666666.862524.peg.43											fig|6666666.862536.peg.45		fig|6666666.862538.peg.47	fig|6666666.862539.peg.46	fig|6666666.862540.peg.44	fig|6666666.862541.peg.46	fig|6666666.862547.peg.44		fig|6666666.862562.peg.47				fig|6666666.862566.peg.47	fig|6666666.862567.peg.45
hypothetical protein		38	54	1.43	323	2615	1798																			fig|6666666.862527.peg.72		fig|6666666.862529.peg.49 fig|6666666.862529.peg.50 fig|6666666.862529.peg.51	fig|6666666.862530.peg.72		fig|6666666.862532.peg.49 fig|6666666.862532.peg.50 fig|6666666.862532.peg.51	fig|6666666.862533.peg.67	fig|6666666.862534.peg.70		fig|6666666.862537.peg.71							fig|6666666.862562.peg.37		fig|6666666.862564.peg.50 fig|6666666.862564.peg.51	fig|6666666.862565.peg.74
Phage replication protein GpA, endonuclease		38	38	1	2147	2414	2335	fig|6666666.862475.peg.11	fig|6666666.862476.peg.11	fig|6666666.862511.peg.11	fig|6666666.862512.peg.11	fig|6666666.862513.peg.11	fig|6666666.862514.peg.11	fig|6666666.862515.peg.11	fig|6666666.862516.peg.11	fig|6666666.862517.peg.11	fig|6666666.862518.peg.11	fig|6666666.862519.peg.11	fig|6666666.862520.peg.11	fig|6666666.862521.peg.11	fig|6666666.862522.peg.11													fig|6666666.862536.peg.13		fig|6666666.862538.peg.11	fig|6666666.862539.peg.12		fig|6666666.862541.peg.12							fig|6666666.862566.peg.12	fig|6666666.862567.peg.11
Phage TraR/YbiI family protein		37	37	1	221	230	225		fig|6666666.862476.peg.9		fig|6666666.862512.peg.9		fig|6666666.862514.peg.9		fig|6666666.862516.peg.9		fig|6666666.862518.peg.9		fig|6666666.862520.peg.9		fig|6666666.862522.peg.9		fig|6666666.862524.peg.9											fig|6666666.862536.peg.11		fig|6666666.862538.peg.9	fig|6666666.862539.peg.10	fig|6666666.862540.peg.11	fig|6666666.862541.peg.10	fig|6666666.862547.peg.11						fig|6666666.862566.peg.10		fig|6666666.862568.peg.8
Phage integrase		36	36	1	998	1052	1025		fig|6666666.862476.peg.2		fig|6666666.862512.peg.2		fig|6666666.862514.peg.2		fig|6666666.862516.peg.2		fig|6666666.862518.peg.2		fig|6666666.862520.peg.2		fig|6666666.862522.peg.2		fig|6666666.862524.peg.2											fig|6666666.862536.peg.2		fig|6666666.862538.peg.2	fig|6666666.862539.peg.2	fig|6666666.862540.peg.3	fig|6666666.862541.peg.2	fig|6666666.862547.peg.3						fig|6666666.862566.peg.1		fig|6666666.862568.peg.1
Phage repressor protein cI		36	36	1	575	941	715		fig|6666666.862476.peg.3		fig|6666666.862512.peg.3		fig|6666666.862514.peg.3		fig|6666666.862516.peg.3		fig|6666666.862518.peg.3		fig|6666666.862520.peg.3		fig|6666666.862522.peg.3		fig|6666666.862524.peg.3											fig|6666666.862536.peg.5		fig|6666666.862538.peg.3	fig|6666666.862539.peg.3	fig|6666666.862540.peg.5	fig|6666666.862541.peg.3	fig|6666666.862547.peg.5						fig|6666666.862566.peg.4		fig|6666666.862568.peg.2
Phage Orf80 protein		36	36	1	164	233	228		fig|6666666.862476.peg.8		fig|6666666.862512.peg.8		fig|6666666.862514.peg.8		fig|6666666.862516.peg.8		fig|6666666.862518.peg.8		fig|6666666.862520.peg.8		fig|6666666.862522.peg.8		fig|6666666.862524.peg.8											fig|6666666.862536.peg.10		fig|6666666.862538.peg.8	fig|6666666.862539.peg.9	fig|6666666.862540.peg.10	fig|6666666.862541.peg.9	fig|6666666.862547.peg.10						fig|6666666.862566.peg.9		fig|6666666.862568.peg.7
DNA-damage-inducible protein I		36	37	1.03	212	563	285		fig|6666666.862476.peg.13		fig|6666666.862512.peg.13		fig|6666666.862514.peg.13		fig|6666666.862516.peg.13		fig|6666666.862518.peg.13		fig|6666666.862520.peg.13		fig|6666666.862522.peg.13		fig|6666666.862524.peg.11											fig|6666666.862536.peg.15		fig|6666666.862538.peg.13	fig|6666666.862539.peg.14	fig|6666666.862540.peg.15	fig|6666666.862541.peg.14	fig|6666666.862547.peg.15						fig|6666666.862566.peg.14		fig|6666666.862568.peg.12 fig|6666666.862568.peg.11
Phage activator protein cII		36	36	1	509	509	509		fig|6666666.862476.peg.5		fig|6666666.862512.peg.5		fig|6666666.862514.peg.5		fig|6666666.862516.peg.5		fig|6666666.862518.peg.5		fig|6666666.862520.peg.5		fig|6666666.862522.peg.5		fig|6666666.862524.peg.5											fig|6666666.862536.peg.7		fig|6666666.862538.peg.5	fig|6666666.862539.peg.6	fig|6666666.862540.peg.7	fig|6666666.862541.peg.6	fig|6666666.862547.peg.7						fig|6666666.862566.peg.6		fig|6666666.862568.peg.4
Phage terminase, endonuclease subunit GpM		36	36	1	650	743	673		fig|6666666.862476.peg.21		fig|6666666.862512.peg.21		fig|6666666.862514.peg.21		fig|6666666.862516.peg.21		fig|6666666.862518.peg.21		fig|6666666.862520.peg.21		fig|6666666.862522.peg.21		fig|6666666.862524.peg.18											fig|6666666.862536.peg.22		fig|6666666.862538.peg.21	fig|6666666.862539.peg.26	fig|6666666.862540.peg.23	fig|6666666.862541.peg.26	fig|6666666.862547.peg.23						fig|6666666.862566.peg.24		fig|6666666.862568.peg.18
Phage tail completion protein GpR		36	36	1	422	467	439		fig|6666666.862476.peg.29		fig|6666666.862512.peg.29		fig|6666666.862514.peg.29		fig|6666666.862516.peg.29		fig|6666666.862518.peg.29		fig|6666666.862520.peg.29		fig|6666666.862522.peg.29		fig|6666666.862524.peg.25											fig|6666666.862536.peg.30		fig|6666666.862538.peg.29	fig|6666666.862539.peg.32	fig|6666666.862540.peg.30	fig|6666666.862541.peg.32	fig|6666666.862547.peg.30						fig|6666666.862566.peg.32		fig|6666666.862568.peg.25
Phage head completion-stabilization protein GpL		36	36	1	464	527	476		fig|6666666.862476.peg.22		fig|6666666.862512.peg.22		fig|6666666.862514.peg.22		fig|6666666.862516.peg.22		fig|6666666.862518.peg.22		fig|6666666.862520.peg.22		fig|6666666.862522.peg.22		fig|6666666.862524.peg.19											fig|6666666.862536.peg.23		fig|6666666.862538.peg.22	fig|6666666.862539.peg.27	fig|6666666.862540.peg.24	fig|6666666.862541.peg.27	fig|6666666.862547.peg.24						fig|6666666.862566.peg.25		fig|6666666.862568.peg.19
Phage tail length tape-measure protein GpT		36	36	1	2438	3077	2892		fig|6666666.862476.peg.44		fig|6666666.862512.peg.44		fig|6666666.862514.peg.44		fig|6666666.862516.peg.44		fig|6666666.862518.peg.44		fig|6666666.862520.peg.44		fig|6666666.862522.peg.44		fig|6666666.862524.peg.39											fig|6666666.862536.peg.42		fig|6666666.862538.peg.44	fig|6666666.862539.peg.43	fig|6666666.862540.peg.40	fig|6666666.862541.peg.43	fig|6666666.862547.peg.40						fig|6666666.862566.peg.44		fig|6666666.862568.peg.40
Phage tail protein GpE		36	36	1	275	302	295		fig|6666666.862476.peg.42		fig|6666666.862512.peg.42		fig|6666666.862514.peg.42		fig|6666666.862516.peg.42		fig|6666666.862518.peg.42		fig|6666666.862520.peg.42		fig|6666666.862522.peg.42		fig|6666666.862524.peg.37											fig|6666666.862536.peg.40		fig|6666666.862538.peg.42	fig|6666666.862539.peg.41	fig|6666666.862540.peg.38	fig|6666666.862541.peg.41	fig|6666666.862547.peg.38						fig|6666666.862566.peg.42		fig|6666666.862568.peg.38
Phage P2 GpE family protein		36	36	1	119	137	123		fig|6666666.862476.peg.43		fig|6666666.862512.peg.43		fig|6666666.862514.peg.43		fig|6666666.862516.peg.43		fig|6666666.862518.peg.43		fig|6666666.862520.peg.43		fig|6666666.862522.peg.43		fig|6666666.862524.peg.38											fig|6666666.862536.peg.41		fig|6666666.862538.peg.43	fig|6666666.862539.peg.42	fig|6666666.862540.peg.39	fig|6666666.862541.peg.42	fig|6666666.862547.peg.39						fig|6666666.862566.peg.43		fig|6666666.862568.peg.39
Phage replication protein GpB		34	34	1	338	341	340		fig|6666666.862476.peg.7		fig|6666666.862512.peg.7		fig|6666666.862514.peg.7		fig|6666666.862516.peg.7		fig|6666666.862518.peg.7		fig|6666666.862520.peg.7		fig|6666666.862522.peg.7		fig|6666666.862524.peg.7											fig|6666666.862536.peg.9		fig|6666666.862538.peg.7	fig|6666666.862539.peg.8		fig|6666666.862541.peg.8							fig|6666666.862566.peg.8		fig|6666666.862568.peg.6
group_27	Phage replication protein GpA, endonuclease	30	30	1	152	2606	1667	fig|6666666.862475.peg.15		fig|6666666.862511.peg.15		fig|6666666.862513.peg.15		fig|6666666.862515.peg.15		fig|6666666.862517.peg.15		fig|6666666.862519.peg.15		fig|6666666.862521.peg.15			fig|6666666.862524.peg.10															fig|6666666.862540.peg.14		fig|6666666.862547.peg.14		fig|6666666.862562.peg.15						fig|6666666.862568.peg.10
putative chromosome partitioning protein		29	29	1	785	785	785																				fig|6666666.862528.peg.10	fig|6666666.862529.peg.9		fig|6666666.862531.peg.10	fig|6666666.862532.peg.9		fig|6666666.862534.peg.22											fig|6666666.862564.peg.9					fig|6666666.862569.peg.17
group_16	hypothetical protein	28	28	1	380	380	380															fig|6666666.862523.peg.55						fig|6666666.862529.peg.47			fig|6666666.862532.peg.47	fig|6666666.862533.peg.65	fig|6666666.862534.peg.68											fig|6666666.862564.peg.48
group_25	hypothetical protein	28	28	1	3035	3101	3074															fig|6666666.862523.peg.56						fig|6666666.862529.peg.48			fig|6666666.862532.peg.48	fig|6666666.862533.peg.66	fig|6666666.862534.peg.69											fig|6666666.862564.peg.49
group_36	hypothetical protein	28	28	1	464	479	472															fig|6666666.862523.peg.53						fig|6666666.862529.peg.45			fig|6666666.862532.peg.45	fig|6666666.862533.peg.63	fig|6666666.862534.peg.66											fig|6666666.862564.peg.46
group_37	hypothetical protein	28	28	1	476	482	477															fig|6666666.862523.peg.54						fig|6666666.862529.peg.46			fig|6666666.862532.peg.46	fig|6666666.862533.peg.64	fig|6666666.862534.peg.67											fig|6666666.862564.peg.47
Phage protein		27	27	1	188	188	188		fig|6666666.862476.peg.12		fig|6666666.862512.peg.12		fig|6666666.862514.peg.12		fig|6666666.862516.peg.12		fig|6666666.862518.peg.12		fig|6666666.862520.peg.12		fig|6666666.862522.peg.12													fig|6666666.862536.peg.14		fig|6666666.862538.peg.12	fig|6666666.862539.peg.13		fig|6666666.862541.peg.13							fig|6666666.862566.peg.13
Phage holin		27	27	1	215	215	215		fig|6666666.862476.peg.24		fig|6666666.862512.peg.24		fig|6666666.862514.peg.24		fig|6666666.862516.peg.24		fig|6666666.862518.peg.24		fig|6666666.862520.peg.24		fig|6666666.862522.peg.24													fig|6666666.862536.peg.25		fig|6666666.862538.peg.24	fig|6666666.862539.peg.29		fig|6666666.862541.peg.29							fig|6666666.862566.peg.27
Phage lysis regulatory protein, LysB		27	27	1	419	428	424		fig|6666666.862476.peg.27		fig|6666666.862512.peg.27		fig|6666666.862514.peg.27		fig|6666666.862516.peg.27		fig|6666666.862518.peg.27		fig|6666666.862520.peg.27		fig|6666666.862522.peg.27													fig|6666666.862536.peg.28		fig|6666666.862538.peg.27	fig|6666666.862539.peg.31		fig|6666666.862541.peg.31							fig|6666666.862566.peg.30
major tail subunit		27	27	1	452	764	697															fig|6666666.862523.peg.48				fig|6666666.862527.peg.57	fig|6666666.862528.peg.60	fig|6666666.862529.peg.40	fig|6666666.862530.peg.57	fig|6666666.862531.peg.60	fig|6666666.862532.peg.40				fig|6666666.862537.peg.58									fig|6666666.862564.peg.41	fig|6666666.862565.peg.62
group_9	hypothetical protein	27	27	1	317	419	335																					fig|6666666.862529.peg.53			fig|6666666.862532.peg.53	fig|6666666.862533.peg.70	fig|6666666.862534.peg.74		fig|6666666.862537.peg.78									fig|6666666.862564.peg.53	fig|6666666.862565.peg.78
Phage lysozyme R (EC 3.2.1.17)		27	27	1	509	515	511		fig|6666666.862476.peg.25		fig|6666666.862512.peg.25		fig|6666666.862514.peg.25		fig|6666666.862516.peg.25		fig|6666666.862518.peg.25		fig|6666666.862520.peg.25		fig|6666666.862522.peg.25													fig|6666666.862536.peg.26		fig|6666666.862538.peg.25	fig|6666666.862539.peg.30		fig|6666666.862541.peg.30							fig|6666666.862566.peg.28
Sb8		26	26	1	317	326	319															fig|6666666.862523.peg.44						fig|6666666.862529.peg.36			fig|6666666.862532.peg.36													fig|6666666.862564.peg.37
FIG00640918: hypothetical protein		25	25	1	134	134	134		fig|6666666.862476.peg.18		fig|6666666.862512.peg.18		fig|6666666.862514.peg.18		fig|6666666.862516.peg.18		fig|6666666.862518.peg.18		fig|6666666.862520.peg.18		fig|6666666.862522.peg.18													fig|6666666.862536.peg.19		fig|6666666.862538.peg.18										fig|6666666.862566.peg.21
FIL protein		25	25	1	200	296	203		fig|6666666.862476.peg.6		fig|6666666.862512.peg.6		fig|6666666.862514.peg.6		fig|6666666.862516.peg.6		fig|6666666.862518.peg.6		fig|6666666.862520.peg.6		fig|6666666.862522.peg.6		fig|6666666.862524.peg.6											fig|6666666.862536.peg.8		fig|6666666.862538.peg.6	fig|6666666.862539.peg.7	fig|6666666.862540.peg.8	fig|6666666.862541.peg.7	fig|6666666.862547.peg.8								fig|6666666.862568.peg.5
Phage lysis regulatory protein, LysC		25	25	1	173	173	173		fig|6666666.862476.peg.28		fig|6666666.862512.peg.28		fig|6666666.862514.peg.28		fig|6666666.862516.peg.28		fig|6666666.862518.peg.28		fig|6666666.862520.peg.28		fig|6666666.862522.peg.28													fig|6666666.862536.peg.29		fig|6666666.862538.peg.28										fig|6666666.862566.peg.31
group_13	hypothetical protein	24	24	1	275	821	441																			fig|6666666.862527.peg.29	fig|6666666.862528.peg.6	fig|6666666.862529.peg.6	fig|6666666.862530.peg.29	fig|6666666.862531.peg.6	fig|6666666.862532.peg.6				fig|6666666.862537.peg.23									fig|6666666.862564.peg.6	fig|6666666.862565.peg.28
group_26	hypothetical protein	24	24	1	134	134	134																				fig|6666666.862528.peg.9	fig|6666666.862529.peg.8		fig|6666666.862531.peg.9	fig|6666666.862532.peg.8													fig|6666666.862564.peg.8					fig|6666666.862569.peg.18
Phage lysis regulatory protein, LysA		24	24	1	377	377	377		fig|6666666.862476.peg.26		fig|6666666.862512.peg.26		fig|6666666.862514.peg.26		fig|6666666.862516.peg.26		fig|6666666.862518.peg.26		fig|6666666.862520.peg.26		fig|6666666.862522.peg.26													fig|6666666.862536.peg.27		fig|6666666.862538.peg.26										fig|6666666.862566.peg.29
group_126	hypothetical protein	23	23	1	980	1058	989																				fig|6666666.862528.peg.31	fig|6666666.862529.peg.18		fig|6666666.862531.peg.32	fig|6666666.862532.peg.18													fig|6666666.862564.peg.19
Transcriptional regulator, Xre family		22	22	1	485	722	689																					fig|6666666.862529.peg.11			fig|6666666.862532.peg.11	fig|6666666.862533.peg.17			fig|6666666.862537.peg.13									fig|6666666.862564.peg.12
Phage immunity repressor protein GpC		22	22	1	299	302	300	fig|6666666.862475.peg.2		fig|6666666.862511.peg.2		fig|6666666.862513.peg.2		fig|6666666.862515.peg.2		fig|6666666.862517.peg.2		fig|6666666.862519.peg.2		fig|6666666.862521.peg.2																						fig|6666666.862562.peg.2					fig|6666666.862567.peg.2
group_143	hypothetical protein	22	22	1	218	263	240	fig|6666666.862475.peg.4		fig|6666666.862511.peg.4		fig|6666666.862513.peg.4		fig|6666666.862515.peg.4		fig|6666666.862517.peg.4		fig|6666666.862519.peg.4		fig|6666666.862521.peg.4																						fig|6666666.862562.peg.5					fig|6666666.862567.peg.4
group_144	hypothetical protein	22	22	1	224	224	224	fig|6666666.862475.peg.7		fig|6666666.862511.peg.7		fig|6666666.862513.peg.7		fig|6666666.862515.peg.7		fig|6666666.862517.peg.7		fig|6666666.862519.peg.7		fig|6666666.862521.peg.7																						fig|6666666.862562.peg.8					fig|6666666.862567.peg.7
group_145	Phage head completion-stabilization protein GpL	22	22	1	497	515	506	fig|6666666.862475.peg.24		fig|6666666.862511.peg.24		fig|6666666.862513.peg.24		fig|6666666.862515.peg.24		fig|6666666.862517.peg.24		fig|6666666.862519.peg.24		fig|6666666.862521.peg.24																						fig|6666666.862562.peg.25					fig|6666666.862567.peg.23
group_147	Phage lysozyme R (EC 3.2.1.17)	22	22	1	545	551	548	fig|6666666.862475.peg.27		fig|6666666.862511.peg.27		fig|6666666.862513.peg.27		fig|6666666.862515.peg.27		fig|6666666.862517.peg.27		fig|6666666.862519.peg.27		fig|6666666.862521.peg.27																						fig|6666666.862562.peg.28					fig|6666666.862567.peg.26
putative phage tail protein		22	22	1	299	317	308	fig|6666666.862475.peg.41		fig|6666666.862511.peg.41		fig|6666666.862513.peg.41		fig|6666666.862515.peg.41		fig|6666666.862517.peg.41		fig|6666666.862519.peg.41		fig|6666666.862521.peg.41																						fig|6666666.862562.peg.42					fig|6666666.862567.peg.41
Holliday junction resolvase / Crossover junction endodeoxyribonuclease rusA (EC 3.1.22.-)		22	22	1	377	398	378																				fig|6666666.862528.peg.29	fig|6666666.862529.peg.17		fig|6666666.862531.peg.30	fig|6666666.862532.peg.17													fig|6666666.862564.peg.18
tail length tape-measure protein 1		22	22	1	2891	3575	3348															fig|6666666.862523.peg.52			fig|6666666.862526.peg.23		fig|6666666.862528.peg.64	fig|6666666.862529.peg.44		fig|6666666.862531.peg.64	fig|6666666.862532.peg.44													fig|6666666.862564.peg.45
group_80	Phage integrase	22	22	1	983	1013	996	fig|6666666.862475.peg.1		fig|6666666.862511.peg.1		fig|6666666.862513.peg.1		fig|6666666.862515.peg.1		fig|6666666.862517.peg.1		fig|6666666.862519.peg.1		fig|6666666.862521.peg.1																						fig|6666666.862562.peg.1					fig|6666666.862567.peg.1
group_81	hypothetical protein	22	22	1	377	386	381	fig|6666666.862475.peg.5		fig|6666666.862511.peg.5		fig|6666666.862513.peg.5		fig|6666666.862515.peg.5		fig|6666666.862517.peg.5		fig|6666666.862519.peg.5		fig|6666666.862521.peg.5																						fig|6666666.862562.peg.6					fig|6666666.862567.peg.5
group_82	hypothetical protein	22	22	1	263	272	267	fig|6666666.862475.peg.6		fig|6666666.862511.peg.6		fig|6666666.862513.peg.6		fig|6666666.862515.peg.6		fig|6666666.862517.peg.6		fig|6666666.862519.peg.6		fig|6666666.862521.peg.6																						fig|6666666.862562.peg.7					fig|6666666.862567.peg.6
Exodeoxyribonuclease VIII (EC 3.1.11.-)		22	22	1	566	578	572	fig|6666666.862475.peg.8		fig|6666666.862511.peg.8		fig|6666666.862513.peg.8		fig|6666666.862515.peg.8		fig|6666666.862517.peg.8		fig|6666666.862519.peg.8		fig|6666666.862521.peg.8																						fig|6666666.862562.peg.9					fig|6666666.862567.peg.8
group_86	Phage terminase, endonuclease subunit GpM	22	22	1	857	920	892	fig|6666666.862475.peg.23		fig|6666666.862511.peg.23		fig|6666666.862513.peg.23		fig|6666666.862515.peg.23		fig|6666666.862517.peg.23		fig|6666666.862519.peg.23		fig|6666666.862521.peg.23																						fig|6666666.862562.peg.24					fig|6666666.862567.peg.22
group_87	hypothetical protein	22	22	1	122	125	123	fig|6666666.862475.peg.29		fig|6666666.862511.peg.29		fig|6666666.862513.peg.29		fig|6666666.862515.peg.29		fig|6666666.862517.peg.29		fig|6666666.862519.peg.29		fig|6666666.862521.peg.29																						fig|6666666.862562.peg.30					fig|6666666.862567.peg.28
group_88	Phage tail protein	22	22	1	458	467	462	fig|6666666.862475.peg.30		fig|6666666.862511.peg.30		fig|6666666.862513.peg.30		fig|6666666.862515.peg.30		fig|6666666.862517.peg.30		fig|6666666.862519.peg.30		fig|6666666.862521.peg.30																						fig|6666666.862562.peg.31					fig|6666666.862567.peg.29
tail tape measure protein		22	22	1	2921	2975	2948	fig|6666666.862475.peg.40		fig|6666666.862511.peg.40		fig|6666666.862513.peg.40		fig|6666666.862515.peg.40		fig|6666666.862517.peg.40		fig|6666666.862519.peg.40		fig|6666666.862521.peg.40																						fig|6666666.862562.peg.41					fig|6666666.862567.peg.40
Phage DNA replication protein O		21	21	1	887	1028	932																				fig|6666666.862528.peg.24	fig|6666666.862529.peg.15		fig|6666666.862531.peg.25	fig|6666666.862532.peg.15				fig|6666666.862537.peg.17									fig|6666666.862564.peg.16	fig|6666666.862565.peg.22				fig|6666666.862569.peg.13
Phage head-tail adapter		21	21	1	338	338	338															fig|6666666.862523.peg.45					fig|6666666.862528.peg.57	fig|6666666.862529.peg.37		fig|6666666.862531.peg.57	fig|6666666.862532.peg.37													fig|6666666.862564.peg.38
group_60	hypothetical protein	21	21	1	449	449	449															fig|6666666.862523.peg.46					fig|6666666.862528.peg.58	fig|6666666.862529.peg.38		fig|6666666.862531.peg.58	fig|6666666.862532.peg.38													fig|6666666.862564.peg.39
tail assembly chaperone		21	21	1	404	404	404															fig|6666666.862523.peg.49					fig|6666666.862528.peg.61	fig|6666666.862529.peg.41		fig|6666666.862531.peg.61	fig|6666666.862532.peg.41													fig|6666666.862564.peg.42
tail protein		21	21	1	296	305	304															fig|6666666.862523.peg.50					fig|6666666.862528.peg.62	fig|6666666.862529.peg.42		fig|6666666.862531.peg.62	fig|6666666.862532.peg.42													fig|6666666.862564.peg.43
Phage protein (ACLAME 276)		21	21	1	347	347	347															fig|6666666.862523.peg.47					fig|6666666.862528.peg.59	fig|6666666.862529.peg.39		fig|6666666.862531.peg.59	fig|6666666.862532.peg.39													fig|6666666.862564.peg.40
group_210	hypothetical protein	20	20	1	299	299	299																					fig|6666666.862529.peg.10			fig|6666666.862532.peg.10													fig|6666666.862564.peg.10
group_211	hypothetical protein	20	20	1	452	461	460																					fig|6666666.862529.peg.13			fig|6666666.862532.peg.13													fig|6666666.862564.peg.14
Phage antitermination protein Q		20	20	1	578	578	578																					fig|6666666.862529.peg.19			fig|6666666.862532.peg.19													fig|6666666.862564.peg.20
Phage terminase, small subunit		20	20	1	464	497	487																					fig|6666666.862529.peg.30			fig|6666666.862532.peg.30													fig|6666666.862564.peg.31
Phage DNA invertase		19	19	1	122	569	502		fig|6666666.862476.peg.39		fig|6666666.862512.peg.39		fig|6666666.862514.peg.39		fig|6666666.862516.peg.39		fig|6666666.862518.peg.39		fig|6666666.862520.peg.39		fig|6666666.862522.peg.39													fig|6666666.862536.peg.37	fig|6666666.862537.peg.75	fig|6666666.862538.peg.39													fig|6666666.862569.peg.54
lytic enzyme		19	19	1	629	653	631																				fig|6666666.862528.peg.41	fig|6666666.862529.peg.24		fig|6666666.862531.peg.41	fig|6666666.862532.peg.24		fig|6666666.862534.peg.40								fig|6666666.862559.peg.23		fig|6666666.862563.peg.20	fig|6666666.862564.peg.25
Phage DNA binding protein		18	18	1	242	242	242																					fig|6666666.862529.peg.12			fig|6666666.862532.peg.12													fig|6666666.862564.peg.13
group_441	hypothetical protein	18	18	1	233	233	233																					fig|6666666.862529.peg.43			fig|6666666.862532.peg.43													fig|6666666.862564.peg.44
group_53	hypothetical protein	18	18	1	275	275	275																				fig|6666666.862528.peg.42	fig|6666666.862529.peg.25		fig|6666666.862531.peg.42	fig|6666666.862532.peg.25		fig|6666666.862534.peg.41											fig|6666666.862564.peg.26
group_5	hypothetical protein	17	22	1.3	302	737	434																			fig|6666666.862527.peg.27	fig|6666666.862528.peg.8		fig|6666666.862530.peg.27	fig|6666666.862531.peg.8		fig|6666666.862533.peg.23 fig|6666666.862533.peg.24			fig|6666666.862537.peg.19 fig|6666666.862537.peg.21										fig|6666666.862565.peg.24 fig|6666666.862565.peg.26
group_84	hypothetical protein	17	17	1	218	227	226	fig|6666666.862475.peg.9		fig|6666666.862511.peg.9		fig|6666666.862513.peg.9		fig|6666666.862515.peg.9		fig|6666666.862517.peg.9		fig|6666666.862519.peg.9		fig|6666666.862521.peg.9		fig|6666666.862523.peg.10																									fig|6666666.862567.peg.9
group_127	putative membrane protein	16	16	1	167	281	195																				fig|6666666.862528.peg.40	fig|6666666.862529.peg.23		fig|6666666.862531.peg.40	fig|6666666.862532.peg.23		fig|6666666.862534.peg.39											fig|6666666.862564.peg.24
putative membrane protein		16	16	1	395	395	395																				fig|6666666.862528.peg.39	fig|6666666.862529.peg.22		fig|6666666.862531.peg.39	fig|6666666.862532.peg.22		fig|6666666.862534.peg.38											fig|6666666.862564.peg.23
group_75	hypothetical protein	16	16	1	128	194	185																					fig|6666666.862529.peg.26			fig|6666666.862532.peg.26		fig|6666666.862534.peg.42											fig|6666666.862564.peg.27
EaA protein		16	16	1	428	899	560															fig|6666666.862523.peg.4					fig|6666666.862528.peg.4			fig|6666666.862531.peg.4		fig|6666666.862533.peg.28	fig|6666666.862534.peg.26		fig|6666666.862537.peg.26
group_206	hypothetical protein	15	15	1	425	425	425																				fig|6666666.862528.peg.37	fig|6666666.862529.peg.20		fig|6666666.862531.peg.37	fig|6666666.862532.peg.20													fig|6666666.862564.peg.21
group_207	hypothetical protein	15	15	1	155	155	155																				fig|6666666.862528.peg.38	fig|6666666.862529.peg.21		fig|6666666.862531.peg.38	fig|6666666.862532.peg.21													fig|6666666.862564.peg.22
Phage Cox (control of excision) protein		15	15	1	242	248	246		fig|6666666.862476.peg.4		fig|6666666.862512.peg.4		fig|6666666.862514.peg.4		fig|6666666.862516.peg.4		fig|6666666.862518.peg.4		fig|6666666.862520.peg.4		fig|6666666.862522.peg.4															fig|6666666.862538.peg.4	fig|6666666.862539.peg.5		fig|6666666.862541.peg.5
terminase large subunit		14	14	1	1751	1751	1751																					fig|6666666.862529.peg.31			fig|6666666.862532.peg.31													fig|6666666.862564.peg.32
group_437	hypothetical protein	14	14	1	161	161	161																					fig|6666666.862529.peg.32			fig|6666666.862532.peg.32													fig|6666666.862564.peg.33
portal protein		14	14	1	1226	1226	1226																					fig|6666666.862529.peg.33			fig|6666666.862532.peg.33													fig|6666666.862564.peg.34
Phage head maturation protease		14	14	1	599	599	599																					fig|6666666.862529.peg.34			fig|6666666.862532.peg.34													fig|6666666.862564.peg.35
major capsid protein		14	14	1	1238	1238	1238																					fig|6666666.862529.peg.35			fig|6666666.862532.peg.35													fig|6666666.862564.peg.36
group_95	Phage integrase	14	14	1	1169	1325	1293															fig|6666666.862523.peg.2						fig|6666666.862529.peg.1			fig|6666666.862532.peg.1													fig|6666666.862564.peg.1
group_214	hypothetical protein	13	13	1	125	137	136																					fig|6666666.862529.peg.29			fig|6666666.862532.peg.29													fig|6666666.862564.peg.30
group_24	Phage lysozyme R (EC 3.2.1.17)	13	13	1	491	503	497																			fig|6666666.862527.peg.40			fig|6666666.862530.peg.40			fig|6666666.862533.peg.41			fig|6666666.862537.peg.39										fig|6666666.862565.peg.44
group_299	hypothetical protein	13	13	1	149	149	149		fig|6666666.862476.peg.48		fig|6666666.862512.peg.48		fig|6666666.862514.peg.48		fig|6666666.862516.peg.48		fig|6666666.862518.peg.48		fig|6666666.862520.peg.48		fig|6666666.862522.peg.48															fig|6666666.862538.peg.48
FIG01049233: hypothetical protein		13	13	1	173	173	173		fig|6666666.862476.peg.49		fig|6666666.862512.peg.49		fig|6666666.862514.peg.49		fig|6666666.862516.peg.49		fig|6666666.862518.peg.49		fig|6666666.862520.peg.49		fig|6666666.862522.peg.49															fig|6666666.862538.peg.49
Retron-type RNA-directed DNA polymerase (EC 2.7.7.49)		13	13	1	773	773	773		fig|6666666.862476.peg.50		fig|6666666.862512.peg.50		fig|6666666.862514.peg.50		fig|6666666.862516.peg.50		fig|6666666.862518.peg.50		fig|6666666.862520.peg.50		fig|6666666.862522.peg.50															fig|6666666.862538.peg.50
group_428	hypothetical protein	13	13	1	842	842	842																					fig|6666666.862529.peg.2			fig|6666666.862532.peg.2													fig|6666666.862564.peg.2
group_429	hypothetical protein	13	13	1	200	200	200																					fig|6666666.862529.peg.3			fig|6666666.862532.peg.3													fig|6666666.862564.peg.3
group_430	EaA protein	13	13	1	803	803	803																					fig|6666666.862529.peg.4			fig|6666666.862532.peg.4													fig|6666666.862564.peg.4
group_431	hypothetical protein	13	13	1	515	515	515																					fig|6666666.862529.peg.5			fig|6666666.862532.peg.5													fig|6666666.862564.peg.5
group_432	Phage protein	13	13	1	1076	1076	1076																					fig|6666666.862529.peg.7			fig|6666666.862532.peg.7													fig|6666666.862564.peg.7
group_434	hypothetical protein	13	13	1	659	659	659																					fig|6666666.862529.peg.27			fig|6666666.862532.peg.27													fig|6666666.862564.peg.28
group_435	hypothetical protein	13	13	1	128	128	128																					fig|6666666.862529.peg.28			fig|6666666.862532.peg.28													fig|6666666.862564.peg.29
group_442	hypothetical protein	13	13	1	1088	1088	1088																					fig|6666666.862529.peg.52			fig|6666666.862532.peg.52													fig|6666666.862564.peg.52
group_235	Phage Cox (control of excision) protein	12	12	1	221	221	221																											fig|6666666.862536.peg.6												fig|6666666.862566.peg.5
group_266	hypothetical protein	12	12	1	797	803	802																																			fig|6666666.862562.peg.38			fig|6666666.862565.peg.75
Phage tail fiber assembly protein GpG		12	12	1	476	875	509																																							fig|6666666.862566.peg.39
group_292	hypothetical protein	12	12	1	1520	1520	1520		fig|6666666.862476.peg.1		fig|6666666.862512.peg.1		fig|6666666.862514.peg.1		fig|6666666.862516.peg.1		fig|6666666.862518.peg.1		fig|6666666.862520.peg.1		fig|6666666.862522.peg.1															fig|6666666.862538.peg.1
group_293	hypothetical protein	12	12	1	1079	1079	1079		fig|6666666.862476.peg.14		fig|6666666.862512.peg.14		fig|6666666.862514.peg.14		fig|6666666.862516.peg.14		fig|6666666.862518.peg.14		fig|6666666.862520.peg.14		fig|6666666.862522.peg.14															fig|6666666.862538.peg.14
group_294	hypothetical protein	12	12	1	1658	1658	1658		fig|6666666.862476.peg.15		fig|6666666.862512.peg.15		fig|6666666.862514.peg.15		fig|6666666.862516.peg.15		fig|6666666.862518.peg.15		fig|6666666.862520.peg.15		fig|6666666.862522.peg.15															fig|6666666.862538.peg.15
Phage tail fiber, tail fiber assembly protein Tfa		12	12	1	602	602	602		fig|6666666.862476.peg.36		fig|6666666.862512.peg.36		fig|6666666.862514.peg.36		fig|6666666.862516.peg.36		fig|6666666.862518.peg.36		fig|6666666.862520.peg.36		fig|6666666.862522.peg.36															fig|6666666.862538.peg.36
group_297	Phage tail fiber assembly protein GpG	12	12	1	440	440	440		fig|6666666.862476.peg.37		fig|6666666.862512.peg.37		fig|6666666.862514.peg.37		fig|6666666.862516.peg.37		fig|6666666.862518.peg.37		fig|6666666.862520.peg.37		fig|6666666.862522.peg.37															fig|6666666.862538.peg.37
Phage tail fiber protein		12	12	1	299	299	299		fig|6666666.862476.peg.38		fig|6666666.862512.peg.38		fig|6666666.862514.peg.38		fig|6666666.862516.peg.38		fig|6666666.862518.peg.38		fig|6666666.862520.peg.38		fig|6666666.862522.peg.38															fig|6666666.862538.peg.38
group_608	Phage protein	12	12	1	677	677	677																																							fig|6666666.862566.peg.15
group_146	hypothetical protein	11	11	1	278	278	278	fig|6666666.862475.peg.26		fig|6666666.862511.peg.26		fig|6666666.862513.peg.26		fig|6666666.862515.peg.26		fig|6666666.862517.peg.26		fig|6666666.862519.peg.26		fig|6666666.862521.peg.26																											fig|6666666.862567.peg.25
group_148	hypothetical protein	11	11	1	329	344	330	fig|6666666.862475.peg.28		fig|6666666.862511.peg.28		fig|6666666.862513.peg.28		fig|6666666.862515.peg.28		fig|6666666.862517.peg.28		fig|6666666.862519.peg.28		fig|6666666.862521.peg.28																											fig|6666666.862567.peg.27
group_149	hypothetical protein	11	11	1	212	212	212	fig|6666666.862475.peg.36		fig|6666666.862511.peg.36		fig|6666666.862513.peg.36		fig|6666666.862515.peg.36		fig|6666666.862517.peg.36		fig|6666666.862519.peg.36		fig|6666666.862521.peg.36																											fig|6666666.862567.peg.35
Phage tail fibers		11	11	1	1097	1097	1097	fig|6666666.862475.peg.37		fig|6666666.862511.peg.37		fig|6666666.862513.peg.37		fig|6666666.862515.peg.37		fig|6666666.862517.peg.37		fig|6666666.862519.peg.37		fig|6666666.862521.peg.37																											fig|6666666.862567.peg.36
RelE/StbE replicon stabilization toxin		11	11	1	191	263	197																																			fig|6666666.862562.peg.18
group_284	Phage Cox (control of excision) protein	11	11	1	278	278	278	fig|6666666.862475.peg.3		fig|6666666.862511.peg.3		fig|6666666.862513.peg.3		fig|6666666.862515.peg.3		fig|6666666.862517.peg.3		fig|6666666.862519.peg.3		fig|6666666.862521.peg.3																											fig|6666666.862567.peg.3
group_285	hypothetical protein	11	11	1	1946	1946	1946	fig|6666666.862475.peg.12		fig|6666666.862511.peg.12		fig|6666666.862513.peg.12		fig|6666666.862515.peg.12		fig|6666666.862517.peg.12		fig|6666666.862519.peg.12		fig|6666666.862521.peg.12																											fig|6666666.862567.peg.12
group_286	hypothetical protein	11	11	1	1016	1016	1016	fig|6666666.862475.peg.13		fig|6666666.862511.peg.13		fig|6666666.862513.peg.13		fig|6666666.862515.peg.13		fig|6666666.862517.peg.13		fig|6666666.862519.peg.13		fig|6666666.862521.peg.13																											fig|6666666.862567.peg.13
group_288	hypothetical protein	11	11	1	224	224	224	fig|6666666.862475.peg.16		fig|6666666.862511.peg.16		fig|6666666.862513.peg.16		fig|6666666.862515.peg.16		fig|6666666.862517.peg.16		fig|6666666.862519.peg.16		fig|6666666.862521.peg.16																											fig|6666666.862567.peg.16
group_289	hypothetical protein	11	11	1	752	752	752	fig|6666666.862475.peg.17		fig|6666666.862511.peg.17		fig|6666666.862513.peg.17		fig|6666666.862515.peg.17		fig|6666666.862517.peg.17		fig|6666666.862519.peg.17		fig|6666666.862521.peg.17																											fig|6666666.862567.peg.17
group_52	Phage protein	11	11	1	350	350	350																			fig|6666666.862527.peg.41			fig|6666666.862530.peg.41						fig|6666666.862537.peg.40										fig|6666666.862565.peg.45
group_564	Phage Cox (control of excision) protein	11	11	1	332	332	332																																			fig|6666666.862562.peg.3
group_565	hypothetical protein	11	11	1	116	116	116																																			fig|6666666.862562.peg.4
group_566	hypothetical protein	11	11	1	140	140	140																																			fig|6666666.862562.peg.11
group_567	hypothetical protein	11	11	1	152	152	152																																			fig|6666666.862562.peg.12
group_568	hypothetical protein	11	11	1	161	161	161																																			fig|6666666.862562.peg.13
group_569	hypothetical protein	11	11	1	329	329	329																																			fig|6666666.862562.peg.14
group_570	Phage DNA adenine methylase (EC 2.1.1.72)	11	11	1	575	575	575																																			fig|6666666.862562.peg.16
putative phage-related DNA binding protein		11	11	1	374	374	374																																			fig|6666666.862562.peg.17
group_572	hypothetical protein	11	11	1	485	485	485																																			fig|6666666.862562.peg.19
group_573	hypothetical protein	11	11	1	281	281	281																																			fig|6666666.862562.peg.27
group_574	hypothetical protein	11	11	1	395	395	395																																			fig|6666666.862562.peg.29
group_575	hypothetical protein	11	11	1	113	113	113																																			fig|6666666.862562.peg.45
group_576	hypothetical protein	11	11	1	176	176	176																																			fig|6666666.862562.peg.48
FIG00639972: hypothetical protein		11	11	1	896	896	896																																			fig|6666666.862562.peg.49
group_583	hypothetical protein	11	11	1	194	194	194																																					fig|6666666.862564.peg.11
group_605	hypothetical protein	11	11	1	605	605	605																																							fig|6666666.862566.peg.2
group_606	hypothetical protein	11	11	1	1049	1049	1049																																							fig|6666666.862566.peg.3
FIG01048512: hypothetical protein		11	11	1	224	224	224																																							fig|6666666.862566.peg.7
group_609	hypothetical protein	11	11	1	152	152	152																																							fig|6666666.862566.peg.16
group_610	hypothetical protein	11	11	1	917	917	917																																							fig|6666666.862566.peg.17
RNA-directed DNA polymerase		11	11	1	929	929	929																																							fig|6666666.862566.peg.18
group_287	hypothetical protein	10	10	1	299	299	299	fig|6666666.862475.peg.14		fig|6666666.862511.peg.14		fig|6666666.862513.peg.14		fig|6666666.862515.peg.14		fig|6666666.862517.peg.14		fig|6666666.862519.peg.14		fig|6666666.862521.peg.14
group_290	hypothetical protein	10	10	1	164	164	164	fig|6666666.862475.peg.18		fig|6666666.862511.peg.18		fig|6666666.862513.peg.18		fig|6666666.862515.peg.18		fig|6666666.862517.peg.18		fig|6666666.862519.peg.18		fig|6666666.862521.peg.18
group_291	hypothetical protein	10	10	1	1358	1358	1358	fig|6666666.862475.peg.38		fig|6666666.862511.peg.38		fig|6666666.862513.peg.38		fig|6666666.862515.peg.38		fig|6666666.862517.peg.38		fig|6666666.862519.peg.38		fig|6666666.862521.peg.38
Orf80		10	10	1	245	245	245															fig|6666666.862523.peg.34					fig|6666666.862528.peg.43			fig|6666666.862531.peg.43			fig|6666666.862534.peg.43
group_49	hypothetical protein	10	10	1	254	458	308																			fig|6666666.862527.peg.31			fig|6666666.862530.peg.31				fig|6666666.862534.peg.28												fig|6666666.862565.peg.34
group_165	Phage holin	9	9	1	290	290	290																fig|6666666.862524.peg.21															fig|6666666.862540.peg.26		fig|6666666.862547.peg.26								fig|6666666.862568.peg.21
group_166	Phage lysis regulatory protein, LysC	9	9	1	158	158	158																fig|6666666.862524.peg.24															fig|6666666.862540.peg.29		fig|6666666.862547.peg.29								fig|6666666.862568.peg.24
group_64	Phage lysozyme R (EC 3.2.1.17)	9	9	1	497	497	497																fig|6666666.862524.peg.22															fig|6666666.862540.peg.27		fig|6666666.862547.peg.27								fig|6666666.862568.peg.22
group_65	Phage lysis regulatory protein, LysB	9	9	1	431	431	431																fig|6666666.862524.peg.23															fig|6666666.862540.peg.28		fig|6666666.862547.peg.28								fig|6666666.862568.peg.23
group_79	hypothetical protein	9	9	1	215	263	247																										fig|6666666.862534.peg.16
group_99	hypothetical protein	9	9	1	320	407	397																fig|6666666.862524.peg.42															fig|6666666.862540.peg.43		fig|6666666.862547.peg.43								fig|6666666.862568.peg.43
Phage holin/antiholin component S		8	8	1	215	224	221																			fig|6666666.862527.peg.39			fig|6666666.862530.peg.39						fig|6666666.862537.peg.38										fig|6666666.862565.peg.43				fig|6666666.862569.peg.49
group_131	hypothetical protein	8	8	1	197	197	197																									fig|6666666.862533.peg.54
group_132	hypothetical protein	8	8	1	539	539	539																									fig|6666666.862533.peg.56
group_133	major tail subunit	8	8	1	365	365	365																									fig|6666666.862533.peg.57
group_134	hypothetical protein	8	8	1	263	263	263																									fig|6666666.862533.peg.60
group_332	Phage Cox (control of excision) protein	8	8	1	263	263	263																fig|6666666.862524.peg.4															fig|6666666.862540.peg.6		fig|6666666.862547.peg.6
group_471	Phage head-tail adapter	8	8	1	332	332	332																									fig|6666666.862533.peg.55
tail fiber protein		8	8	1	491	491	491																									fig|6666666.862533.peg.58
group_473	tail protein	8	8	1	353	353	353																									fig|6666666.862533.peg.59
Phage-associated homing endonuclease		8	8	1	284	350	341															fig|6666666.862523.peg.36			fig|6666666.862526.peg.8
group_63	DNA-damage-inducible protein I	8	8	1	233	392	254															fig|6666666.862523.peg.60											fig|6666666.862534.peg.29
Phage tail, tail length tape-measure protein H		8	8	1	2423	2555	2456																									fig|6666666.862533.peg.62
group_129	Phage-associated homing endonuclease	7	7	1	290	341	333																									fig|6666666.862533.peg.46
Phage major capsid protein		7	7	1	1163	1217	1209																									fig|6666666.862533.peg.52
group_141	hypothetical protein	7	7	1	1799	2444	2321																																										fig|6666666.862569.peg.53
Phage head, terminase DNA packaging protein A		7	7	1	1721	1730	1728															fig|6666666.862523.peg.38			fig|6666666.862526.peg.12
Phage recombination protein NinG		7	7	1	581	593	589																			fig|6666666.862527.peg.34			fig|6666666.862530.peg.34
group_201	Phage protein	7	7	1	200	206	204																				fig|6666666.862528.peg.7			fig|6666666.862531.peg.7
DNA adenine methylase		7	7	1	644	1382	854																				fig|6666666.862528.peg.26			fig|6666666.862531.peg.27
group_212	hypothetical protein	7	7	1	263	335	314																					fig|6666666.862529.peg.14			fig|6666666.862532.peg.14
group_242	hypothetical protein	7	7	1	836	836	836																												fig|6666666.862537.peg.74
group_47	tail length tape-measure protein 1	7	7	1	2606	3716	3083																	fig|6666666.862525.peg.37		fig|6666666.862527.peg.67			fig|6666666.862530.peg.67						fig|6666666.862537.peg.65										fig|6666666.862565.peg.68
group_48	Phage TraR/YbiI family protein	7	7	1	113	218	203																			fig|6666666.862527.peg.7			fig|6666666.862530.peg.7			fig|6666666.862533.peg.3			fig|6666666.862537.peg.2										fig|6666666.862565.peg.6
Phage protein NinE		7	7	1	167	170	169																			fig|6666666.862527.peg.33			fig|6666666.862530.peg.33			fig|6666666.862533.peg.34			fig|6666666.862537.peg.30										fig|6666666.862565.peg.37
group_51	Phage protein	7	7	1	137	140	139																			fig|6666666.862527.peg.36			fig|6666666.862530.peg.36			fig|6666666.862533.peg.36			fig|6666666.862537.peg.33										fig|6666666.862565.peg.40
group_71	hypothetical protein	7	7	1	110	158	123																			fig|6666666.862527.peg.18			fig|6666666.862530.peg.18			fig|6666666.862533.peg.13			fig|6666666.862537.peg.11										fig|6666666.862565.peg.17
group_114	Phage integrase	6	6	1	617	1142	1052																		fig|6666666.862526.peg.3		fig|6666666.862528.peg.1			fig|6666666.862531.peg.1
group_122	hypothetical protein	6	6	1	347	362	357																			fig|6666666.862527.peg.54			fig|6666666.862530.peg.54						fig|6666666.862537.peg.54										fig|6666666.862565.peg.59
group_123	hypothetical protein	6	6	1	470	470	470																			fig|6666666.862527.peg.69			fig|6666666.862530.peg.69						fig|6666666.862537.peg.68										fig|6666666.862565.peg.71
group_124	hypothetical protein	6	6	1	395	395	395																			fig|6666666.862527.peg.70			fig|6666666.862530.peg.70						fig|6666666.862537.peg.69										fig|6666666.862565.peg.72
group_155	Phage protein	6	6	1	224	224	224															fig|6666666.862523.peg.5
group_161	Phage head, portal protein B	6	6	1	1154	1229	1216															fig|6666666.862523.peg.40
group_162	hypothetical protein	6	6	1	203	203	203															fig|6666666.862523.peg.43
group_197	hypothetical protein	6	6	1	170	173	172																			fig|6666666.862527.peg.53			fig|6666666.862530.peg.53						fig|6666666.862537.peg.53										fig|6666666.862565.peg.57
group_199	hypothetical protein	6	6	1	476	491	478																			fig|6666666.862527.peg.68			fig|6666666.862530.peg.68						fig|6666666.862537.peg.67										fig|6666666.862565.peg.70
group_219	hypothetical protein	6	6	1	158	179	161																									fig|6666666.862533.peg.43
group_220	hypothetical protein	6	6	1	467	467	467																									fig|6666666.862533.peg.61
Bacteriophage-encoded homolog of DNA replication protein DnaC		6	6	1	740	749	741																										fig|6666666.862534.peg.20
group_269	hypothetical protein	6	6	1	770	770	770																																						fig|6666666.862565.peg.10
Integrase		6	6	1	992	1028	998																																										fig|6666666.862569.peg.1
group_275	Phage lysozyme R (EC 3.2.1.17)	6	6	1	530	539	531																																										fig|6666666.862569.peg.50
Phage endopeptidase Rz		6	6	1	377	464	449
Phage head, head-tail preconnector protease C		6	6	1	848	848	848
cell surface protein precursor		6	6	1	296	314	299
group_325	Phage terminase, small subunit	6	6	1	494	494	494															fig|6666666.862523.peg.37
group_326	Phage protein	6	6	1	185	185	185															fig|6666666.862523.peg.39
group_327	Phage major capsid protein	6	6	1	1208	1208	1208															fig|6666666.862523.peg.42
group_373	Phage integrase	6	6	1	1160	1163	1162																			fig|6666666.862527.peg.5			fig|6666666.862530.peg.5			fig|6666666.862533.peg.1			fig|6666666.862537.peg.1										fig|6666666.862565.peg.5
putative tail protein		6	6	1	2477	2477	2477																			fig|6666666.862527.peg.71			fig|6666666.862530.peg.71						fig|6666666.862537.peg.70										fig|6666666.862565.peg.73
group_658	hypothetical protein	6	6	1	917	917	917
Hypothetical protein, PV83 orf 20 homolog [SA bacteriophages 11, Mu50B]		6	6	1	914	914	914
group_70	hypothetical protein	6	6	1	284	284	284																			fig|6666666.862527.peg.15			fig|6666666.862530.peg.15						fig|6666666.862537.peg.9										fig|6666666.862565.peg.15
group_72	hypothetical protein	6	6	1	368	440	386																			fig|6666666.862527.peg.55			fig|6666666.862530.peg.55						fig|6666666.862537.peg.55										fig|6666666.862565.peg.60
group_73	hypothetical protein	6	6	1	383	389	385																			fig|6666666.862527.peg.56			fig|6666666.862530.peg.56						fig|6666666.862537.peg.56										fig|6666666.862565.peg.61
group_74	hypothetical protein	6	6	1	692	722	705																			fig|6666666.862527.peg.58			fig|6666666.862530.peg.58						fig|6666666.862537.peg.59										fig|6666666.862565.peg.63
group_757	hypothetical protein	6	6	1	380	380	380
group_764	Phage head, terminase DNA packaging protein A	6	6	1	1742	1742	1742
Phage head, portal protein B		6	6	1	1307	1307	1307
group_847	Phage head maturation protease	6	6	1	653	656	655															fig|6666666.862523.peg.41
Methyl-accepting chemotaxis protein		5	5	1	902	965	927																			fig|6666666.862527.peg.46			fig|6666666.862530.peg.46						fig|6666666.862537.peg.46										fig|6666666.862565.peg.50
group_120	hypothetical protein	5	5	1	1355	1385	1371																			fig|6666666.862527.peg.48			fig|6666666.862530.peg.48						fig|6666666.862537.peg.48										fig|6666666.862565.peg.52
group_121	hypothetical protein	5	5	1	380	380	380																			fig|6666666.862527.peg.52			fig|6666666.862530.peg.52						fig|6666666.862537.peg.52										fig|6666666.862565.peg.56
group_137	hypothetical protein	5	5	1	206	206	206																												fig|6666666.862537.peg.22										fig|6666666.862565.peg.27
Adenine-specific DNA methyltransferase		5	5	1	590	656	629																												fig|6666666.862537.peg.5														fig|6666666.862569.peg.19
group_184	hypothetical protein	5	5	1	473	539	512																			fig|6666666.862527.peg.2			fig|6666666.862530.peg.2						fig|6666666.862537.peg.81										fig|6666666.862565.peg.2
group_193	hypothetical protein	5	5	1	455	455	455																			fig|6666666.862527.peg.32			fig|6666666.862530.peg.32						fig|6666666.862537.peg.29										fig|6666666.862565.peg.36
group_196	hypothetical protein	5	5	1	1469	1469	1469																			fig|6666666.862527.peg.45			fig|6666666.862530.peg.45						fig|6666666.862537.peg.45										fig|6666666.862565.peg.49
Phage Rha protein		5	5	1	512	530	526																			fig|6666666.862527.peg.59			fig|6666666.862530.peg.59						fig|6666666.862537.peg.60										fig|6666666.862565.peg.64
group_234	hypothetical protein	5	5	1	416	416	416																										fig|6666666.862534.peg.73		fig|6666666.862537.peg.76
group_371	hypothetical protein	5	5	1	284	284	284																			fig|6666666.862527.peg.3			fig|6666666.862530.peg.3						fig|6666666.862537.peg.80										fig|6666666.862565.peg.3
group_372	hypothetical protein	5	5	1	134	134	134																			fig|6666666.862527.peg.4			fig|6666666.862530.peg.4						fig|6666666.862537.peg.79										fig|6666666.862565.peg.4
group_453	Phage activator protein cII	5	5	1	221	221	221																									fig|6666666.862533.peg.19			fig|6666666.862537.peg.15										fig|6666666.862565.peg.20
group_57	Phage antitermination protein Q	5	5	1	809	830	821															fig|6666666.862523.peg.26					fig|6666666.862528.peg.32			fig|6666666.862531.peg.33		fig|6666666.862533.peg.37	fig|6666666.862534.peg.36
COG1896: Predicted hydrolases of HD superfamily		5	5	1	527	539	534																	fig|6666666.862525.peg.13			fig|6666666.862528.peg.12			fig|6666666.862531.peg.12											fig|6666666.862559.peg.14		fig|6666666.862563.peg.12
group_843	Phage integrase	5	5	1	1100	1100	1100
group_844	hypothetical protein	5	5	1	158	158	158
group_845	hypothetical protein	5	5	1	203	203	203
group_846	hypothetical protein	5	5	1	368	368	368
group_848	hypothetical protein	5	5	1	224	224	224
group_849	hypothetical protein	5	5	1	206	206	206
group_850	hypothetical protein	5	5	1	599	599	599
group_851	hypothetical protein	5	5	1	167	167	167
group_852	hypothetical protein	5	5	1	113	113	113
group_853	Phage protein	5	5	1	269	269	269
group_854	hypothetical protein	5	5	1	191	191	191
Phage ea22 protein		5	5	1	557	557	557
group_856	hypothetical protein	5	5	1	221	221	221
group_857	hypothetical protein	5	5	1	395	395	395
group_858	hypothetical protein	5	5	1	881	881	881
group_859	hypothetical protein	5	5	1	416	416	416
group_860	hypothetical protein	5	5	1	401	401	401
group_861	hypothetical protein	5	5	1	143	143	143
group_862	hypothetical protein	5	5	1	515	515	515
group_863	hypothetical protein	5	5	1	293	293	293
group_864	hypothetical protein	5	5	1	221	221	221
group_865	hypothetical protein	5	5	1	344	344	344
group_866	hypothetical protein	5	5	1	494	494	494
group_867	hypothetical protein	5	5	1	275	275	275
group_868	hypothetical protein	5	5	1	104	104	104
group_869	hypothetical protein	5	5	1	260	260	260
group_870	hypothetical protein	5	5	1	1247	1247	1247
group_871	hypothetical protein	5	5	1	257	257	257
group_872	hypothetical protein	5	5	1	308	308	308
group_873	Retron-type RNA-directed DNA polymerase (EC 2.7.7.49)	5	5	1	950	950	950
FIG00643135: hypothetical protein		5	5	1	431	431	431
group_875	hypothetical protein	5	5	1	194	194	194
group_876	hypothetical protein	5	5	1	1043	1043	1043
group_877	hypothetical protein	5	5	1	2264	2264	2264
group_878	hypothetical protein	5	5	1	728	728	728
Phage protein (ACLAME 1394)		5	5	1	227	227	227
group_880	hypothetical protein	5	5	1	830	830	830
group_881	hypothetical protein	5	5	1	113	113	113
group_882	hypothetical protein	5	5	1	155	155	155
group_883	hypothetical protein	5	5	1	137	137	137
group_884	hypothetical protein	5	5	1	161	161	161
group_885	hypothetical protein	5	5	1	248	248	248
group_886	hypothetical protein	5	5	1	338	338	338
group_887	hypothetical protein	5	5	1	221	221	221
group_888	hypothetical protein	5	5	1	395	395	395
Mobile element protein		5	5	1	755	755	755
group_890	Mobile element protein	5	5	1	1499	1499	1499
group_891	hypothetical protein	5	5	1	743	743	743
group_892	hypothetical protein	5	5	1	116	116	116
Phage DNA N-6-adenine methyltransferase		4	4	1	527	527	527																			fig|6666666.862527.peg.10			fig|6666666.862530.peg.10			fig|6666666.862533.peg.5													fig|6666666.862565.peg.11
group_117	hypothetical protein	4	4	1	134	182	150																			fig|6666666.862527.peg.38			fig|6666666.862530.peg.38			fig|6666666.862533.peg.39													fig|6666666.862565.peg.42
Putative integrase of prophage CP-933X		4	4	1	299	314	310																				fig|6666666.862528.peg.2			fig|6666666.862531.peg.2
group_136	hypothetical protein	4	4	1	224	224	224																												fig|6666666.862537.peg.20										fig|6666666.862565.peg.25
group_138	Phage antitermination protein Q	4	4	1	689	704	692																												fig|6666666.862537.peg.35										fig|6666666.862565.peg.41
group_139	hypothetical protein	4	4	1	212	302	236																												fig|6666666.862537.peg.62										fig|6666666.862565.peg.66
Phage exonuclease (EC 3.1.11.3)		4	4	1	680	686	683																			fig|6666666.862527.peg.12			fig|6666666.862530.peg.12						fig|6666666.862537.peg.7
group_195	terminase large subunit	4	4	1	1394	1472	1452																			fig|6666666.862527.peg.44			fig|6666666.862530.peg.44																fig|6666666.862565.peg.48				fig|6666666.862569.peg.31
group_200	hypothetical protein	4	4	1	218	218	218																				fig|6666666.862528.peg.3			fig|6666666.862531.peg.3
Uncharacterized protein YbcO		4	4	1	290	296	291																										fig|6666666.862534.peg.33		fig|6666666.862537.peg.31
group_237	hypothetical protein	4	4	1	221	221	221																												fig|6666666.862537.peg.4										fig|6666666.862565.peg.9
group_243	hypothetical protein	4	4	1	239	239	239																												fig|6666666.862537.peg.77
Phage recombination protein Bet		4	4	1	845	845	845																			fig|6666666.862527.peg.14			fig|6666666.862530.peg.14						fig|6666666.862537.peg.8
COG0744: Membrane carboxypeptidase (penicillin-binding protein)		4	4	1	206	206	206																												fig|6666666.862537.peg.10										fig|6666666.862565.peg.16
putative transcriptional regulator		4	4	1	797	797	797																												fig|6666666.862537.peg.16										fig|6666666.862565.peg.21
Phage DNA replication protein P		4	4	1	737	737	737																												fig|6666666.862537.peg.18										fig|6666666.862565.peg.23
group_66	Phage repressor protein cI	4	4	1	386	764	654																	fig|6666666.862525.peg.1																	fig|6666666.862559.peg.2		fig|6666666.862563.peg.2						fig|6666666.862569.peg.9
DNA transposition protein Mup03, A		4	4	1	1889	2099	2029																	fig|6666666.862525.peg.3																	fig|6666666.862559.peg.4		fig|6666666.862563.peg.3
group_68	hypothetical protein	4	4	1	617	638	632																	fig|6666666.862525.peg.8																	fig|6666666.862559.peg.9		fig|6666666.862563.peg.8
group_77	hypothetical protein	4	4	1	239	305	255																									fig|6666666.862533.peg.69	fig|6666666.862534.peg.72												fig|6666666.862565.peg.77
group_78	hypothetical protein	4	4	1	581	728	678																										fig|6666666.862534.peg.5												fig|6666666.862565.peg.8
group_96	hypothetical protein	4	4	1	122	212	173															fig|6666666.862523.peg.21					fig|6666666.862528.peg.23			fig|6666666.862531.peg.24
COG3423: Predicted transcriptional regulator		3	3	1	263	269	265																	fig|6666666.862525.peg.2																	fig|6666666.862559.peg.3
DNA transposition protein		3	3	1	893	893	893																	fig|6666666.862525.peg.4																	fig|6666666.862559.peg.5		fig|6666666.862563.peg.4
group_102	hypothetical protein	3	3	1	191	191	191																	fig|6666666.862525.peg.7																	fig|6666666.862559.peg.8		fig|6666666.862563.peg.7
group_103	hypothetical protein	3	3	1	188	188	188																	fig|6666666.862525.peg.9																	fig|6666666.862559.peg.10		fig|6666666.862563.peg.9
group_104	hypothetical protein	3	3	1	224	224	224																	fig|6666666.862525.peg.12																	fig|6666666.862559.peg.13		fig|6666666.862563.peg.11
group_105	hypothetical protein	3	3	1	257	335	286																	fig|6666666.862525.peg.14									fig|6666666.862534.peg.21								fig|6666666.862559.peg.16
group_106	hypothetical protein	3	3	1	215	251	227																	fig|6666666.862525.peg.15																	fig|6666666.862559.peg.19		fig|6666666.862563.peg.16
group_107	hypothetical protein	3	3	1	416	476	456																	fig|6666666.862525.peg.16																	fig|6666666.862559.peg.20		fig|6666666.862563.peg.17
group_108	hypothetical protein	3	3	1	173	449	324																	fig|6666666.862525.peg.17																	fig|6666666.862559.peg.21		fig|6666666.862563.peg.18
group_109	hypothetical protein	3	3	1	245	251	247																	fig|6666666.862525.peg.21																	fig|6666666.862559.peg.26		fig|6666666.862563.peg.23
group_110	hypothetical protein	3	3	1	500	503	501																	fig|6666666.862525.peg.23																	fig|6666666.862559.peg.28		fig|6666666.862563.peg.25
Phage protein Mup29, H		3	3	1	1502	1568	1546																	fig|6666666.862525.peg.26																	fig|6666666.862559.peg.33		fig|6666666.862563.peg.30
Phage protein Mup32, I		3	3	1	1085	1139	1103																	fig|6666666.862525.peg.29																	fig|6666666.862559.peg.36		fig|6666666.862563.peg.33
group_113	Phage major capsid protein	3	3	1	908	926	914																	fig|6666666.862525.peg.30																	fig|6666666.862559.peg.38		fig|6666666.862563.peg.35
group_116	Phage HNH homing endonuclease (ACLAME 27)	3	5	1.67	551	680	615																			fig|6666666.862527.peg.28 fig|6666666.862527.peg.47			fig|6666666.862530.peg.28 fig|6666666.862530.peg.47			fig|6666666.862533.peg.44
group_135	Phage terminase, small subunit	3	3	1	515	1004	703																										fig|6666666.862534.peg.46												fig|6666666.862565.peg.47
group_163	hypothetical protein	3	3	1	521	563	535															fig|6666666.862523.peg.51					fig|6666666.862528.peg.63			fig|6666666.862531.peg.63
group_164	hypothetical protein	3	3	1	731	731	731																fig|6666666.862524.peg.12															fig|6666666.862540.peg.16		fig|6666666.862547.peg.16
group_167	hypothetical protein	3	3	1	233	233	233																	fig|6666666.862525.peg.6																	fig|6666666.862559.peg.7		fig|6666666.862563.peg.6
FIG00621989: hypothetical protein		3	3	1	533	539	537																	fig|6666666.862525.peg.18
group_171	hypothetical protein	3	3	1	248	263	253																	fig|6666666.862525.peg.19																	fig|6666666.862559.peg.24		fig|6666666.862563.peg.21
group_172	hypothetical protein	3	3	1	227	314	284																	fig|6666666.862525.peg.22																	fig|6666666.862559.peg.27		fig|6666666.862563.peg.24
group_185	hypothetical protein	3	3	1	218	218	218																			fig|6666666.862527.peg.8			fig|6666666.862530.peg.8			fig|6666666.862533.peg.4
Phage protein orf60a		3	3	1	158	158	158																			fig|6666666.862527.peg.11			fig|6666666.862530.peg.11
group_188	hypothetical protein	3	3	1	959	971	963																			fig|6666666.862527.peg.16			fig|6666666.862530.peg.16			fig|6666666.862533.peg.11
group_189	hypothetical protein	3	3	1	107	107	107																			fig|6666666.862527.peg.19			fig|6666666.862530.peg.19
group_190	Phage cI repressor (ACLAME 5)	3	6	2	215	632	423																			fig|6666666.862527.peg.21 fig|6666666.862527.peg.22			fig|6666666.862530.peg.21 fig|6666666.862530.peg.22																fig|6666666.862565.peg.18 fig|6666666.862565.peg.19
group_191	hypothetical protein	3	3	1	146	146	146																			fig|6666666.862527.peg.24			fig|6666666.862530.peg.24			fig|6666666.862533.peg.20
group_192	Phage DNA replication protein O	3	3	1	899	899	899																			fig|6666666.862527.peg.25			fig|6666666.862530.peg.25			fig|6666666.862533.peg.21
SOS-response repressor and protease LexA (EC 3.4.21.88)		3	3	1	392	476	448																				fig|6666666.862528.peg.28			fig|6666666.862531.peg.29
group_229	hypothetical protein	3	3	1	221	221	221																										fig|6666666.862534.peg.25		fig|6666666.862537.peg.25
group_233	hypothetical protein	3	3	1	137	329	265																										fig|6666666.862534.peg.37		fig|6666666.862537.peg.37
group_236	hypothetical protein	3	3	1	143	1538	608																											fig|6666666.862536.peg.16			fig|6666666.862539.peg.19		fig|6666666.862541.peg.19
group_238	hypothetical protein	3	3	1	428	428	428																												fig|6666666.862537.peg.6
group_239	hypothetical protein	3	3	1	635	647	643																												fig|6666666.862537.peg.42
group_240	Phage protein	3	3	1	458	479	472																												fig|6666666.862537.peg.43
group_241	hypothetical protein	3	3	1	359	359	359																												fig|6666666.862537.peg.61										fig|6666666.862565.peg.65
Phage protein (ACLAME 1393)		3	3	1	281	473	409																															fig|6666666.862540.peg.13		fig|6666666.862547.peg.13								fig|6666666.862568.peg.9
group_378	hypothetical protein	3	3	1	194	194	194																			fig|6666666.862527.peg.17			fig|6666666.862530.peg.17			fig|6666666.862533.peg.12
DNA helicase (EC 3.6.4.12), phage-associated		3	3	1	1430	1430	1430																			fig|6666666.862527.peg.26			fig|6666666.862530.peg.26			fig|6666666.862533.peg.22
Phage transcriptional regulator cro		3	3	1	227	227	227																												fig|6666666.862537.peg.14
group_527	Holliday junction resolvase / Crossover junction endodeoxyribonuclease rusA (EC 3.1.22.-)	3	3	1	362	362	362																												fig|6666666.862537.peg.32
Putative holin protein		3	3	1	311	317	313															fig|6666666.862523.peg.28
group_156	Phage DNA replication protein O	2	2	1	830	914	872															fig|6666666.862523.peg.22											fig|6666666.862534.peg.19
group_157	DNA helicase (EC 3.6.4.12), phage-associated	2	2	1	1379	1388	1383															fig|6666666.862523.peg.24																											fig|6666666.862569.peg.14
Endodeoxyribonuclease RusA		2	2	1	356	368	362															fig|6666666.862523.peg.25											fig|6666666.862534.peg.34
group_159	hypothetical protein	2	2	1	260	290	275															fig|6666666.862523.peg.32																											fig|6666666.862569.peg.27
group_168	hypothetical protein	2	2	1	209	209	209																	fig|6666666.862525.peg.10																	fig|6666666.862559.peg.11
group_169	hypothetical protein	2	2	1	515	518	516																	fig|6666666.862525.peg.11																	fig|6666666.862559.peg.12
group_174	hypothetical protein	2	2	1	1598	3569	2583																	fig|6666666.862525.peg.44																								fig|6666666.862568.peg.33
group_175	hypothetical protein	2	2	1	128	161	144																		fig|6666666.862526.peg.4
group_176	Phage protein	2	2	1	278	317	297																		fig|6666666.862526.peg.9
group_177	Phage protein	2	2	1	422	431	426																		fig|6666666.862526.peg.10
Phage tail tip, assembly protein M		2	2	1	338	347	342																		fig|6666666.862526.peg.24
Phage tail tip, assembly protein L		2	2	1	755	755	755																		fig|6666666.862526.peg.25
Phage tail tip, assembly protein K		2	2	1	710	710	710																		fig|6666666.862526.peg.26
Phage tail tip, assembly protein I		2	2	1	590	593	591																		fig|6666666.862526.peg.28
Phage tail tip, host specificity protein J		2	2	1	8936	13070	11003																		fig|6666666.862526.peg.29
group_183	hypothetical protein	2	2	1	1496	1496	1496																		fig|6666666.862526.peg.30
group_202	hypothetical protein	2	2	1	155	200	177																				fig|6666666.862528.peg.16			fig|6666666.862531.peg.17
group_209	Phage head, portal protein B	2	2	1	1316	1349	1332																				fig|6666666.862528.peg.54			fig|6666666.862531.peg.54
group_216	hypothetical protein	2	2	1	203	335	269																									fig|6666666.862533.peg.14	fig|6666666.862534.peg.12
Phage recombination protein NinB		2	2	1	467	467	467																									fig|6666666.862533.peg.33
group_218	Phage recombination protein NinG	2	2	1	638	638	638																									fig|6666666.862533.peg.35													fig|6666666.862565.peg.39
group_221	hypothetical protein	2	2	1	260	260	260																									fig|6666666.862533.peg.68	fig|6666666.862534.peg.71
integrase		2	2	1	1193	1268	1230																										fig|6666666.862534.peg.1
group_223	RecT protein	2	2	1	881	1088	984																										fig|6666666.862534.peg.6
Uncharacterized protein, YdfD family		2	2	1	191	194	192																										fig|6666666.862534.peg.9
group_225	Phage protein	2	2	1	122	242	182																										fig|6666666.862534.peg.10
group_226	hypothetical protein	2	2	1	260	389	324																										fig|6666666.862534.peg.15
group_228	hypothetical protein	2	2	1	203	650	426																										fig|6666666.862534.peg.23																fig|6666666.862569.peg.15
Gifsy-2 prophage protein STM1020/STM2620		2	2	1	593	596	594																										fig|6666666.862534.peg.31																fig|6666666.862569.peg.24
group_231	hypothetical protein	2	2	1	203	206	204																										fig|6666666.862534.peg.32
group_245	hypothetical protein	2	2	1	110	122	116																																		fig|6666666.862559.peg.1		fig|6666666.862563.peg.1
group_246	hypothetical protein	2	2	1	218	218	218																																		fig|6666666.862559.peg.6		fig|6666666.862563.peg.5
group_247	hypothetical protein	2	2	1	464	722	593																																		fig|6666666.862559.peg.18		fig|6666666.862563.peg.15
group_248	hypothetical protein	2	2	1	635	635	635																																		fig|6666666.862559.peg.25		fig|6666666.862563.peg.22
group_249	hypothetical protein	2	2	1	209	209	209																																		fig|6666666.862559.peg.29		fig|6666666.862563.peg.27
group_250	hypothetical protein	2	2	1	329	329	329																																		fig|6666666.862559.peg.30		fig|6666666.862563.peg.28
group_251	Phage protein	2	2	1	1700	1703	1701																																		fig|6666666.862559.peg.32		fig|6666666.862563.peg.29
Phage virion morphogenesis protein Mup30, F		2	2	1	1271	1271	1271																																		fig|6666666.862559.peg.34		fig|6666666.862563.peg.31
Phage virion morphogenesis protein Mup31, G		2	2	1	545	545	545																																		fig|6666666.862559.peg.35		fig|6666666.862563.peg.32
group_254	hypothetical protein	2	2	1	395	395	395																																		fig|6666666.862559.peg.37		fig|6666666.862563.peg.34
group_255	hypothetical protein	2	2	1	398	452	425																																		fig|6666666.862559.peg.39		fig|6666666.862563.peg.36
Phage protein Mup36, J		2	2	1	428	428	428																																		fig|6666666.862559.peg.40		fig|6666666.862563.peg.37
Mu-like prophage FluMu protein gp37		2	2	1	650	659	654																																		fig|6666666.862559.peg.41		fig|6666666.862563.peg.38
group_258	hypothetical protein	2	2	1	197	197	197																																		fig|6666666.862559.peg.42		fig|6666666.862563.peg.39
Phage tail sheath Mup39, L		2	2	1	1418	1418	1418																																		fig|6666666.862559.peg.43		fig|6666666.862563.peg.40
Transaldolase (EC 2.2.1.2)		2	2	1	374	374	374																																		fig|6666666.862559.peg.44		fig|6666666.862563.peg.41
group_261	hypothetical protein	2	2	1	383	395	389																																		fig|6666666.862559.peg.45		fig|6666666.862563.peg.42
group_262	hypothetical protein	2	2	1	122	122	122																																		fig|6666666.862559.peg.46		fig|6666666.862563.peg.43
FIG035595: Phage protein		2	2	1	2177	2222	2199																																		fig|6666666.862559.peg.47		fig|6666666.862563.peg.44
Phage tail/DNA circulation protein Mup43, N		2	2	1	1313	1313	1313																																		fig|6666666.862559.peg.48		fig|6666666.862563.peg.45
Phage protein (ACLAME 587)		2	2	1	191	191	191																																						fig|6666666.862565.peg.7
IS1 protein InsB		2	2	1	230	251	240																																									fig|6666666.862568.peg.32
FIG00640949: hypothetical protein		2	2	1	338	338	338																																										fig|6666666.862569.peg.22
group_274	hypothetical protein	2	2	1	152	152	152																																										fig|6666666.862569.peg.48
group_276	hypothetical protein	2	2	1	260	263	261
group_277	hypothetical protein	2	2	1	344	347	345
group_278	hypothetical protein	2	2	1	371	371	371
group_279	Phage protein	2	2	1	266	266	266
Primosomal protein I		2	2	1	767	983	875
group_370	hypothetical protein	2	2	1	122	122	122																			fig|6666666.862527.peg.1			fig|6666666.862530.peg.1
group_374	hypothetical protein	2	2	1	239	239	239																			fig|6666666.862527.peg.6			fig|6666666.862530.peg.6
macromolecule metabolism; macromolecule synthesis, modification; dna - replication, repair, restr./modif.		2	2	1	1085	1085	1085																			fig|6666666.862527.peg.9			fig|6666666.862530.peg.9
group_376	hypothetical protein	2	2	1	620	620	620																			fig|6666666.862527.peg.13			fig|6666666.862530.peg.13
group_379	hypothetical protein	2	2	1	629	629	629																			fig|6666666.862527.peg.20			fig|6666666.862530.peg.20
Phage repressor protein C1		2	2	1	320	320	320																			fig|6666666.862527.peg.23			fig|6666666.862530.peg.23
group_382	hypothetical protein	2	2	1	287	287	287																			fig|6666666.862527.peg.30			fig|6666666.862530.peg.30
group_383	hypothetical protein	2	2	1	383	383	383																			fig|6666666.862527.peg.35			fig|6666666.862530.peg.35
group_384	hypothetical protein	2	2	1	500	500	500																			fig|6666666.862527.peg.37			fig|6666666.862530.peg.37
group_385	Phage protein	2	2	1	383	383	383																			fig|6666666.862527.peg.42			fig|6666666.862530.peg.42
group_386	hypothetical protein	2	2	1	515	515	515																			fig|6666666.862527.peg.43			fig|6666666.862530.peg.43
group_387	hypothetical protein	2	2	1	431	431	431																			fig|6666666.862527.peg.49			fig|6666666.862530.peg.49
group_388	hypothetical protein	2	2	1	1097	1097	1097																			fig|6666666.862527.peg.50			fig|6666666.862530.peg.50
Signal recognition particle receptor FtsY		2	2	1	320	320	320																			fig|6666666.862527.peg.51			fig|6666666.862530.peg.51
group_390	hypothetical protein	2	2	1	296	296	296																			fig|6666666.862527.peg.60			fig|6666666.862530.peg.60
group_391	hypothetical protein	2	2	1	380	380	380																			fig|6666666.862527.peg.61			fig|6666666.862530.peg.61
group_392	hypothetical protein	2	2	1	404	404	404																			fig|6666666.862527.peg.62			fig|6666666.862530.peg.62
group_393	hypothetical protein	2	2	1	320	320	320																			fig|6666666.862527.peg.63			fig|6666666.862530.peg.63
group_394	hypothetical protein	2	2	1	188	188	188																			fig|6666666.862527.peg.64			fig|6666666.862530.peg.64
group_395	hypothetical protein	2	2	1	389	389	389																			fig|6666666.862527.peg.65			fig|6666666.862530.peg.65
group_396	hypothetical protein	2	2	1	413	413	413																			fig|6666666.862527.peg.66			fig|6666666.862530.peg.66
group_398	hypothetical protein	2	2	1	275	275	275																				fig|6666666.862528.peg.5			fig|6666666.862531.peg.5
group_399	hypothetical protein	2	2	1	200	200	200																				fig|6666666.862528.peg.11			fig|6666666.862531.peg.11
Uncharacterized protein YfdQ		2	2	1	830	830	830																				fig|6666666.862528.peg.13			fig|6666666.862531.peg.13
Uncharacterized protein YfdP		2	2	1	371	371	371																				fig|6666666.862528.peg.14			fig|6666666.862531.peg.14
group_402	hypothetical protein	2	2	1	395	395	395																				fig|6666666.862528.peg.15			fig|6666666.862531.peg.16
group_403	hypothetical protein	2	2	1	458	458	458																				fig|6666666.862528.peg.17			fig|6666666.862531.peg.18
group_404	hypothetical protein	2	2	1	92	92	92																				fig|6666666.862528.peg.18			fig|6666666.862531.peg.19
group_405	hypothetical protein	2	2	1	137	137	137																				fig|6666666.862528.peg.19			fig|6666666.862531.peg.20
group_406	Phage repressor protein cI	2	2	1	659	659	659																				fig|6666666.862528.peg.20			fig|6666666.862531.peg.21
group_407	hypothetical protein	2	2	1	200	200	200																				fig|6666666.862528.peg.21			fig|6666666.862531.peg.22
Uncharacterized protein YmfL		2	2	1	551	551	551																				fig|6666666.862528.peg.22			fig|6666666.862531.peg.23
Adenine deaminase (EC 3.5.4.2)		2	2	1	458	458	458																				fig|6666666.862528.peg.25			fig|6666666.862531.peg.26
DNA-cytosine methyltransferase (EC 2.1.1.37)		2	2	1	1970	1970	1970																				fig|6666666.862528.peg.27			fig|6666666.862531.peg.28
group_411	Phage protein	2	2	1	905	905	905																				fig|6666666.862528.peg.30			fig|6666666.862531.peg.31
group_412	Phage protein	2	2	1	338	338	338																				fig|6666666.862528.peg.33			fig|6666666.862531.peg.34
group_413	hypothetical protein	2	2	1	119	119	119																				fig|6666666.862528.peg.34			fig|6666666.862531.peg.35
group_414	Phage DNA adenine methylase (EC 2.1.1.72)	2	2	1	1049	1049	1049																				fig|6666666.862528.peg.35			fig|6666666.862531.peg.36
group_416	hypothetical protein	2	2	1	659	659	659																				fig|6666666.862528.peg.44			fig|6666666.862531.peg.44
group_417	hypothetical protein	2	2	1	149	149	149																				fig|6666666.862528.peg.45			fig|6666666.862531.peg.45
group_418	hypothetical protein	2	2	1	341	341	341																				fig|6666666.862528.peg.46			fig|6666666.862531.peg.46
group_419	hypothetical protein	2	2	1	1457	1457	1457																				fig|6666666.862528.peg.47			fig|6666666.862531.peg.47
group_420	hypothetical protein	2	2	1	587	587	587																				fig|6666666.862528.peg.48			fig|6666666.862531.peg.48
HNH endonuclease		2	2	1	368	368	368																				fig|6666666.862528.peg.49			fig|6666666.862531.peg.49
group_422	Phage terminase, small subunit	2	2	1	509	509	509																				fig|6666666.862528.peg.50			fig|6666666.862531.peg.50
group_423	Phage head, terminase DNA packaging protein A	2	2	1	1658	1658	1658																				fig|6666666.862528.peg.51			fig|6666666.862531.peg.51
major head protein/prohead proteinase [similarity]		2	2	1	1934	1934	1934																				fig|6666666.862528.peg.52			fig|6666666.862531.peg.52
group_425	hypothetical protein	2	2	1	167	167	167																				fig|6666666.862528.peg.53			fig|6666666.862531.peg.53
group_426	Phage head, portal protein B	2	2	1	1220	1220	1220																				fig|6666666.862528.peg.55			fig|6666666.862531.peg.55
Phage conserved hypothetical protein, phiE125 gp8		2	2	1	326	326	326																				fig|6666666.862528.peg.56			fig|6666666.862531.peg.56
group_518	hypothetical protein	2	2	1	536	536	536																												fig|6666666.862537.peg.3
group_520	hypothetical protein	2	2	1	119	119	119																												fig|6666666.862537.peg.12
group_524	hypothetical protein	2	2	1	215	215	215																												fig|6666666.862537.peg.24
group_525	hypothetical protein	2	2	1	260	260	260																												fig|6666666.862537.peg.27
group_526	hypothetical protein	2	2	1	254	254	254																												fig|6666666.862537.peg.28
Phage protein, contains HNH endonuclease motif		2	2	1	530	530	530																												fig|6666666.862537.peg.34
group_529	hypothetical protein	2	2	1	134	134	134																												fig|6666666.862537.peg.36
group_530	hypothetical protein	2	2	1	116	116	116																												fig|6666666.862537.peg.41
group_531	hypothetical protein	2	2	1	1463	1463	1463																												fig|6666666.862537.peg.44
group_532	hypothetical protein	2	2	1	272	272	272																												fig|6666666.862537.peg.47
group_533	hypothetical protein	2	2	1	461	461	461																												fig|6666666.862537.peg.49
FIG01045895: hypothetical protein		2	2	1	1055	1055	1055																												fig|6666666.862537.peg.50
group_535	hypothetical protein	2	2	1	239	239	239																												fig|6666666.862537.peg.51
group_536	hypothetical protein	2	2	1	221	221	221																												fig|6666666.862537.peg.57
group_537	hypothetical protein	2	2	1	578	578	578																												fig|6666666.862537.peg.63
group_538	hypothetical protein	2	2	1	329	329	329																												fig|6666666.862537.peg.64
group_539	hypothetical protein	2	2	1	545	545	545																												fig|6666666.862537.peg.66
group_540	hypothetical protein	2	2	1	203	203	203																												fig|6666666.862537.peg.72
group_541	hypothetical protein	2	2	1	131	131	131																												fig|6666666.862537.peg.73
group_542	hypothetical protein	2	2	1	1235	1235	1235																														fig|6666666.862539.peg.1		fig|6666666.862541.peg.1
group_543	hypothetical protein	2	2	1	125	125	125																														fig|6666666.862539.peg.4		fig|6666666.862541.peg.4
group_544	FIG01048299: hypothetical protein	2	2	1	683	683	683																														fig|6666666.862539.peg.15		fig|6666666.862541.peg.15
FIG01048299: hypothetical protein		2	2	1	1079	1079	1079																														fig|6666666.862539.peg.16		fig|6666666.862541.peg.16
group_546	hypothetical protein	2	2	1	905	905	905																														fig|6666666.862539.peg.17		fig|6666666.862541.peg.17
group_547	hypothetical protein	2	2	1	149	149	149																														fig|6666666.862539.peg.18		fig|6666666.862541.peg.18
group_548	hypothetical protein	2	2	1	728	728	728																														fig|6666666.862539.peg.21		fig|6666666.862541.peg.21
group_549	hypothetical protein	2	2	1	791	791	791																														fig|6666666.862539.peg.34		fig|6666666.862541.peg.34
group_550	hypothetical protein	2	2	1	197	197	197																														fig|6666666.862539.peg.47		fig|6666666.862541.peg.47
group_551	hypothetical protein	2	2	1	245	245	245																														fig|6666666.862539.peg.48		fig|6666666.862541.peg.48
group_552	hypothetical protein	2	2	1	845	845	845																															fig|6666666.862540.peg.1		fig|6666666.862547.peg.1
group_553	hypothetical protein	2	2	1	323	323	323																															fig|6666666.862540.peg.2		fig|6666666.862547.peg.2
group_554	hypothetical protein	2	2	1	530	530	530																															fig|6666666.862540.peg.4		fig|6666666.862547.peg.4
group_555	hypothetical protein	2	2	1	371	371	371																															fig|6666666.862540.peg.9		fig|6666666.862547.peg.9
group_556	hypothetical protein	2	2	1	191	191	191																															fig|6666666.862540.peg.12		fig|6666666.862547.peg.12
group_557	hypothetical protein	2	2	1	722	722	722																															fig|6666666.862540.peg.17		fig|6666666.862547.peg.17
group_558	hypothetical protein	2	2	1	260	260	260																															fig|6666666.862540.peg.18		fig|6666666.862547.peg.18
Phage tail protein Mup44, P		2	2	1	1127	1127	1127																																		fig|6666666.862559.peg.49		fig|6666666.862563.peg.46
group_601	hypothetical protein	2	2	1	161	161	161																																						fig|6666666.862565.peg.58
group_657	hypothetical protein	2	2	1	176	176	176
Protein of unknown function DUF450		2	2	1	1154	1154	1154
Rac prophage repressor		2	2	1	476	476	476
group_173	hypothetical protein	1	2	2	743	797	770																	fig|6666666.862525.peg.35 fig|6666666.862525.peg.43
Phage tail fiber Mup49, S		1	2	2	755	1757	1256
group_302	hypothetical protein	1	1	1	146	146	146															fig|6666666.862523.peg.1
group_303	Phage protein	1	1	1	146	146	146															fig|6666666.862523.peg.3
group_304	hypothetical protein	1	1	1	557	557	557															fig|6666666.862523.peg.6
group_305	hypothetical protein	1	1	1	695	695	695															fig|6666666.862523.peg.7
L06		1	1	1	578	578	578															fig|6666666.862523.peg.8
group_307	hypothetical protein	1	1	1	440	440	440															fig|6666666.862523.peg.9
group_308	hypothetical protein	1	1	1	347	347	347															fig|6666666.862523.peg.11
group_309	Phage protein	1	1	1	209	209	209															fig|6666666.862523.peg.12
group_310	hypothetical protein	1	1	1	107	107	107															fig|6666666.862523.peg.13
group_311	hypothetical protein	1	1	1	263	263	263															fig|6666666.862523.peg.14
group_312	hypothetical protein	1	1	1	413	413	413															fig|6666666.862523.peg.15
group_313	hypothetical protein	1	1	1	176	176	176															fig|6666666.862523.peg.16
group_314	hypothetical protein	1	1	1	212	212	212															fig|6666666.862523.peg.17
group_315	Phage repressor protein cI	1	1	1	716	716	716															fig|6666666.862523.peg.18
group_316	hypothetical protein	1	1	1	233	233	233															fig|6666666.862523.peg.19
group_317	hypothetical protein	1	1	1	209	209	209															fig|6666666.862523.peg.20
group_318	hypothetical protein	1	1	1	878	878	878															fig|6666666.862523.peg.23
group_319	hypothetical protein	1	1	1	245	245	245															fig|6666666.862523.peg.27
group_320	Phage lysozyme R (EC 3.2.1.17)	1	1	1	449	449	449															fig|6666666.862523.peg.29
group_321	hypothetical protein	1	1	1	176	176	176															fig|6666666.862523.peg.30
group_322	hypothetical protein	1	1	1	182	182	182															fig|6666666.862523.peg.31
group_323	hypothetical protein	1	1	1	203	203	203															fig|6666666.862523.peg.33
group_324	hypothetical protein	1	1	1	185	185	185															fig|6666666.862523.peg.35
group_328	hypothetical protein	1	1	1	2789	2789	2789															fig|6666666.862523.peg.57
group_329	Transposase	1	1	1	233	233	233															fig|6666666.862523.peg.58
group_330	hypothetical protein	1	1	1	1085	1085	1085															fig|6666666.862523.peg.59
group_331	hypothetical protein	1	1	1	1076	1076	1076																fig|6666666.862524.peg.1
group_333	hypothetical protein	1	1	1	674	674	674																fig|6666666.862524.peg.13
group_334	hypothetical protein	1	1	1	545	545	545																fig|6666666.862524.peg.27
Putative Adenylate/Guanylate Cyclase		1	1	1	1358	1358	1358																fig|6666666.862524.peg.28
group_336	hypothetical protein	1	1	1	2855	2855	2855																fig|6666666.862524.peg.33
group_337	hypothetical protein	1	1	1	266	266	266																	fig|6666666.862525.peg.5
group_338	hypothetical protein	1	1	1	608	608	608																	fig|6666666.862525.peg.20
group_339	hypothetical protein	1	1	1	209	209	209																	fig|6666666.862525.peg.24
group_340	Phage protein	1	1	1	1784	1784	1784																	fig|6666666.862525.peg.25
group_341	Phage virion morphogenesis protein Mup30, F	1	1	1	1235	1235	1235																	fig|6666666.862525.peg.27
phage virion morphogenesis protein		1	1	1	608	608	608																	fig|6666666.862525.peg.28
group_343	hypothetical protein	1	1	1	404	404	404																	fig|6666666.862525.peg.31
group_344	hypothetical protein	1	1	1	422	422	422																	fig|6666666.862525.peg.32
group_345	hypothetical protein	1	1	1	467	467	467																	fig|6666666.862525.peg.33
group_346	hypothetical protein	1	1	1	191	191	191																	fig|6666666.862525.peg.34
Phage protein (ACLAME 575)		1	1	1	470	470	470																	fig|6666666.862525.peg.36
group_348	hypothetical protein	1	1	1	1178	1178	1178																	fig|6666666.862525.peg.38
Gene Transfer Agent (GTA) ORF13 or FAD/FMN-containing dehydrogenase (ACLAME 176)		1	1	1	830	830	830																	fig|6666666.862525.peg.39
group_350	hypothetical protein	1	1	1	233	233	233																	fig|6666666.862525.peg.40
group_351	hypothetical protein	1	1	1	209	209	209																	fig|6666666.862525.peg.41
group_352	hypothetical protein	1	1	1	2315	2315	2315																	fig|6666666.862525.peg.42
group_353	hypothetical protein	1	1	1	815	815	815																		fig|6666666.862526.peg.1
group_354	hypothetical protein	1	1	1	428	428	428																		fig|6666666.862526.peg.2
group_355	hypothetical protein	1	1	1	437	437	437																		fig|6666666.862526.peg.5
group_356	hypothetical protein	1	1	1	224	224	224																		fig|6666666.862526.peg.6
group_357	hypothetical protein	1	1	1	170	170	170																		fig|6666666.862526.peg.7
group_358	Phage terminase, small subunit	1	1	1	434	434	434																		fig|6666666.862526.peg.11
Phage portal protein		1	1	1	1259	1259	1259																		fig|6666666.862526.peg.13
group_360	Phage head, head-tail preconnector protease C	1	1	1	920	920	920																		fig|6666666.862526.peg.14
group_361	Phage major capsid protein	1	1	1	1286	1286	1286																		fig|6666666.862526.peg.15
group_362	hypothetical protein	1	1	1	260	260	260																		fig|6666666.862526.peg.16
group_363	hypothetical protein	1	1	1	305	305	305																		fig|6666666.862526.peg.17
Head-tail adaptor		1	1	1	338	338	338																		fig|6666666.862526.peg.18
group_365	hypothetical protein	1	1	1	389	389	389																		fig|6666666.862526.peg.19
group_366	hypothetical protein	1	1	1	401	401	401																		fig|6666666.862526.peg.20
group_367	Phage tail fibers	1	1	1	461	461	461																		fig|6666666.862526.peg.21
Phage tail assembly chaperone		1	1	1	365	365	365																		fig|6666666.862526.peg.22
group_369	hypothetical protein	1	1	1	422	422	422																		fig|6666666.862526.peg.27
group_415	hypothetical protein	1	1	1	233	233	233																				fig|6666666.862528.peg.36
group_443	hypothetical protein	1	1	1	161	161	161																							fig|6666666.862531.peg.15
group_444	hypothetical protein	1	1	1	440	440	440																									fig|6666666.862533.peg.2
group_445	hypothetical protein	1	1	1	305	305	305																									fig|6666666.862533.peg.6
group_446	hypothetical protein	1	1	1	206	206	206																									fig|6666666.862533.peg.7
Putative DNA-binding protein Erf		1	1	1	782	782	782																									fig|6666666.862533.peg.8
group_448	hypothetical protein	1	1	1	158	158	158																									fig|6666666.862533.peg.9
group_449	hypothetical protein	1	1	1	197	197	197																									fig|6666666.862533.peg.10
group_450	hypothetical protein	1	1	1	836	836	836																									fig|6666666.862533.peg.15
group_451	hypothetical protein	1	1	1	332	332	332																									fig|6666666.862533.peg.16
group_452	Phage transcriptional regulator cro	1	1	1	233	233	233																									fig|6666666.862533.peg.18
group_454	hypothetical protein	1	1	1	407	407	407																									fig|6666666.862533.peg.25
group_455	hypothetical protein	1	1	1	167	167	167																									fig|6666666.862533.peg.26
group_456	hypothetical protein	1	1	1	212	212	212																									fig|6666666.862533.peg.27
group_457	hypothetical protein	1	1	1	206	206	206																									fig|6666666.862533.peg.29
group_458	hypothetical protein	1	1	1	350	350	350																									fig|6666666.862533.peg.30
group_459	hypothetical protein	1	1	1	422	422	422																									fig|6666666.862533.peg.31
group_460	hypothetical protein	1	1	1	134	134	134																									fig|6666666.862533.peg.32
group_461	hypothetical protein	1	1	1	524	524	524																									fig|6666666.862533.peg.38
group_462	hypothetical protein	1	1	1	338	338	338																									fig|6666666.862533.peg.40
group_463	hypothetical protein	1	1	1	389	389	389																									fig|6666666.862533.peg.42
group_464	hypothetical protein	1	1	1	518	518	518																									fig|6666666.862533.peg.45
group_465	hypothetical protein	1	1	1	209	209	209																									fig|6666666.862533.peg.47
group_466	Phage terminase, small subunit	1	1	1	434	434	434																									fig|6666666.862533.peg.48
group_467	terminase large subunit	1	1	1	1532	1532	1532																									fig|6666666.862533.peg.49
group_468	portal protein	1	1	1	1277	1277	1277																									fig|6666666.862533.peg.50
capsid and scaffold protein		1	1	1	680	680	680																									fig|6666666.862533.peg.51
group_470	hypothetical protein	1	1	1	326	326	326																									fig|6666666.862533.peg.53
group_474	hypothetical protein	1	1	1	128	128	128																										fig|6666666.862534.peg.2
group_475	hypothetical protein	1	1	1	239	239	239																										fig|6666666.862534.peg.3
group_476	hypothetical protein	1	1	1	308	308	308																										fig|6666666.862534.peg.4
group_477	Exodeoxyribonuclease VIII (EC 3.1.11.-)	1	1	1	3098	3098	3098																										fig|6666666.862534.peg.7
group_478	Uncharacterized protein, YdfD family	1	1	1	155	155	155																										fig|6666666.862534.peg.8
group_479	hypothetical protein	1	1	1	308	308	308																										fig|6666666.862534.peg.11
group_480	hypothetical protein	1	1	1	368	368	368																										fig|6666666.862534.peg.13
group_481	hypothetical protein	1	1	1	419	419	419																										fig|6666666.862534.peg.14
group_482	Phage activator protein cII	1	1	1	536	536	536																										fig|6666666.862534.peg.17
group_483	hypothetical protein	1	1	1	188	188	188																										fig|6666666.862534.peg.18
group_484	hypothetical protein	1	1	1	263	263	263																										fig|6666666.862534.peg.24
group_485	hypothetical protein	1	1	1	299	299	299																										fig|6666666.862534.peg.27
Putative bacteriophage protein		1	1	1	248	248	248																										fig|6666666.862534.peg.30
group_487	hypothetical protein	1	1	1	122	122	122																										fig|6666666.862534.peg.35
group_488	hypothetical protein	1	1	1	416	416	416																										fig|6666666.862534.peg.44
group_489	hypothetical protein	1	1	1	335	335	335																										fig|6666666.862534.peg.45
Phage terminase		1	1	1	1307	1307	1307																										fig|6666666.862534.peg.47
62kDa structural protein		1	1	1	1400	1400	1400																										fig|6666666.862534.peg.48
head morphogenesis protein		1	1	1	1112	1112	1112																										fig|6666666.862534.peg.49
group_493	hypothetical protein	1	1	1	779	779	779																										fig|6666666.862534.peg.50
Phage tail, major tail protein V		1	1	1	953	953	953																										fig|6666666.862534.peg.51
group_495	hypothetical protein	1	1	1	272	272	272																										fig|6666666.862534.peg.52
group_496	hypothetical protein	1	1	1	395	395	395																										fig|6666666.862534.peg.53
group_497	hypothetical protein	1	1	1	254	254	254																										fig|6666666.862534.peg.54
group_498	hypothetical protein	1	1	1	233	233	233																										fig|6666666.862534.peg.55
group_499	hypothetical protein	1	1	1	383	383	383																										fig|6666666.862534.peg.56
group_500	hypothetical protein	1	1	1	551	551	551																										fig|6666666.862534.peg.57
group_501	hypothetical protein	1	1	1	392	392	392																										fig|6666666.862534.peg.58
putative tail fiber protein		1	1	1	1172	1172	1172																										fig|6666666.862534.peg.59
Putative uncharacterized protein YdaY		1	1	1	482	482	482																										fig|6666666.862534.peg.60
group_504	hypothetical protein	1	1	1	197	197	197																										fig|6666666.862534.peg.61
Lipoprotein		1	1	1	332	332	332																										fig|6666666.862534.peg.62
group_506	Phage tail, tail length tape-measure protein H	1	1	1	3113	3113	3113																										fig|6666666.862534.peg.63
group_507	hypothetical protein	1	1	1	335	335	335																										fig|6666666.862534.peg.64
group_508	hypothetical protein	1	1	1	161	161	161																										fig|6666666.862534.peg.65
Error-prone, lesion bypass DNA polymerase V (UmuC)		1	1	1	1265	1265	1265																										fig|6666666.862534.peg.75
group_510	hypothetical protein	1	1	1	641	641	641																										fig|6666666.862534.peg.76
Putative SOS response-associated peptidase YedK		1	1	1	425	425	425																										fig|6666666.862534.peg.77
group_512	Retron-type RNA-directed DNA polymerase (EC 2.7.7.49)	1	1	1	1493	1493	1493																										fig|6666666.862534.peg.78
group_513	hypothetical protein	1	1	1	149	149	149																										fig|6666666.862534.peg.79
group_514	Putative SOS response-associated peptidase YedK	1	1	1	338	338	338																										fig|6666666.862534.peg.80
group_515	hypothetical protein	1	1	1	269	269	269																											fig|6666666.862536.peg.1
group_516	hypothetical protein	1	1	1	521	521	521																											fig|6666666.862536.peg.3
group_517	hypothetical protein	1	1	1	1202	1202	1202																											fig|6666666.862536.peg.4
group_559	hypothetical protein	1	1	1	113	113	113																																		fig|6666666.862559.peg.15
group_560	hypothetical protein	1	1	1	278	278	278																																		fig|6666666.862559.peg.17
group_561	hypothetical protein	1	1	1	491	491	491																																		fig|6666666.862559.peg.22
group_562	hypothetical protein	1	1	1	359	359	359																																		fig|6666666.862559.peg.31
group_578	hypothetical protein	1	1	1	371	371	371																																				fig|6666666.862563.peg.10
group_579	hypothetical protein	1	1	1	677	677	677																																				fig|6666666.862563.peg.13
group_580	hypothetical protein	1	1	1	179	179	179																																				fig|6666666.862563.peg.14
group_581	hypothetical protein	1	1	1	527	527	527																																				fig|6666666.862563.peg.19
group_582	hypothetical protein	1	1	1	344	344	344																																				fig|6666666.862563.peg.26
group_584	hypothetical protein	1	1	1	287	287	287																																					fig|6666666.862564.peg.15
group_585	hypothetical protein	1	1	1	80	80	80																																						fig|6666666.862565.peg.1
group_586	Phage exonuclease (EC 3.1.11.3)	1	1	1	620	620	620																																						fig|6666666.862565.peg.12
group_587	hypothetical protein	1	1	1	488	488	488																																						fig|6666666.862565.peg.13
group_588	Phage recombination protein Bet	1	1	1	746	746	746																																						fig|6666666.862565.peg.14
Replication gene A protein		1	1	1	1064	1064	1064																																						fig|6666666.862565.peg.29
group_590	hypothetical protein	1	1	1	464	464	464																																						fig|6666666.862565.peg.30
group_591	hypothetical protein	1	1	1	551	551	551																																						fig|6666666.862565.peg.31
group_592	hypothetical protein	1	1	1	170	170	170																																						fig|6666666.862565.peg.32
group_593	hypothetical protein	1	1	1	248	248	248																																						fig|6666666.862565.peg.33
group_594	hypothetical protein	1	1	1	122	122	122																																						fig|6666666.862565.peg.35
Phage serine/threonine protein phosphatase NinI (EC 3.1.3.16)		1	1	1	668	668	668																																						fig|6666666.862565.peg.38
group_596	hypothetical protein	1	1	1	482	482	482																																						fig|6666666.862565.peg.46
group_597	hypothetical protein	1	1	1	344	344	344																																						fig|6666666.862565.peg.51
group_598	hypothetical protein	1	1	1	434	434	434																																						fig|6666666.862565.peg.53
group_599	hypothetical protein	1	1	1	1031	1031	1031																																						fig|6666666.862565.peg.54
hypothetical protein formerly called flagellar hook-length control protein FliK		1	1	1	287	287	287																																						fig|6666666.862565.peg.55
group_602	hypothetical protein	1	1	1	689	689	689																																						fig|6666666.862565.peg.67
group_603	hypothetical protein	1	1	1	245	245	245																																						fig|6666666.862565.peg.69
group_604	hypothetical protein	1	1	1	173	173	173																																						fig|6666666.862565.peg.76
group_612	hypothetical protein	1	1	1	113	113	113																																								fig|6666666.862567.peg.14
group_613	hypothetical protein	1	1	1	245	245	245																																								fig|6666666.862567.peg.15
dNTP triphosphohydrolase, broad substrate specificity		1	1	1	1532	1532	1532																																								fig|6666666.862567.peg.37
group_615	hypothetical protein	1	1	1	116	116	116																																								fig|6666666.862567.peg.38
group_616	hypothetical protein	1	1	1	221	221	221																																									fig|6666666.862568.peg.3
group_617	hypothetical protein	1	1	1	1871	1871	1871																																									fig|6666666.862568.peg.13
group_618	hypothetical protein	1	1	1	1103	1103	1103																																									fig|6666666.862568.peg.27
group_619	hypothetical protein	1	1	1	752	752	752																																									fig|6666666.862568.peg.34
group_620	hypothetical protein	1	1	1	224	224	224																																										fig|6666666.862569.peg.2
group_621	hypothetical protein	1	1	1	185	185	185																																										fig|6666666.862569.peg.3
group_622	hypothetical protein	1	1	1	566	566	566																																										fig|6666666.862569.peg.4
group_623	hypothetical protein	1	1	1	2129	2129	2129																																										fig|6666666.862569.peg.5
group_624	hypothetical protein	1	1	1	245	245	245																																										fig|6666666.862569.peg.6
group_625	hypothetical protein	1	1	1	323	323	323																																										fig|6666666.862569.peg.7
group_626	hypothetical protein	1	1	1	188	188	188																																										fig|6666666.862569.peg.8
group_627	hypothetical protein	1	1	1	194	194	194																																										fig|6666666.862569.peg.10
FIG00948279: hypothetical protein		1	1	1	446	446	446																																										fig|6666666.862569.peg.11
group_629	hypothetical protein	1	1	1	221	221	221																																										fig|6666666.862569.peg.12
group_630	hypothetical protein	1	1	1	233	233	233																																										fig|6666666.862569.peg.16
group_631	hypothetical protein	1	1	1	230	230	230																																										fig|6666666.862569.peg.20
group_632	hypothetical protein	1	1	1	617	617	617																																										fig|6666666.862569.peg.21
group_633	hypothetical protein	1	1	1	191	191	191																																										fig|6666666.862569.peg.23
Phage protein (ACLAME 1002)		1	1	1	302	302	302																																										fig|6666666.862569.peg.25
group_635	hypothetical protein	1	1	1	356	356	356																																										fig|6666666.862569.peg.26
group_636	hypothetical protein	1	1	1	233	233	233																																										fig|6666666.862569.peg.28
group_637	hypothetical protein	1	1	1	260	260	260																																										fig|6666666.862569.peg.29
group_638	Phage terminase, small subunit	1	1	1	452	452	452																																										fig|6666666.862569.peg.30
group_639	hypothetical protein	1	1	1	1664	1664	1664																																										fig|6666666.862569.peg.32
group_640	hypothetical protein	1	1	1	323	323	323																																										fig|6666666.862569.peg.33
group_641	hypothetical protein	1	1	1	737	737	737																																										fig|6666666.862569.peg.34
Bacteriophage FIG00465642: hypothetical protein		1	1	1	995	995	995																																										fig|6666666.862569.peg.35
group_643	hypothetical protein	1	1	1	473	473	473																																										fig|6666666.862569.peg.36
group_644	hypothetical protein	1	1	1	605	605	605																																										fig|6666666.862569.peg.37
group_645	hypothetical protein	1	1	1	2276	2276	2276																																										fig|6666666.862569.peg.38
group_646	hypothetical protein	1	1	1	401	401	401																																										fig|6666666.862569.peg.39
group_647	hypothetical protein	1	1	1	281	281	281																																										fig|6666666.862569.peg.40
group_648	hypothetical protein	1	1	1	431	431	431																																										fig|6666666.862569.peg.41
group_649	hypothetical protein	1	1	1	494	494	494																																										fig|6666666.862569.peg.42
group_650	hypothetical protein	1	1	1	2714	2714	2714																																										fig|6666666.862569.peg.43
group_651	hypothetical protein	1	1	1	1706	1706	1706																																										fig|6666666.862569.peg.44
17		1	1	1	2924	2924	2924																																										fig|6666666.862569.peg.45
group_653	hypothetical protein	1	1	1	212	212	212																																										fig|6666666.862569.peg.46
group_654	hypothetical protein	1	1	1	653	653	653																																										fig|6666666.862569.peg.47
group_655	Phage endopeptidase Rz	1	1	1	530	530	530																																										fig|6666666.862569.peg.51
group_656	hypothetical protein	1	1	1	152	152	152																																										fig|6666666.862569.peg.52
group_659	hypothetical protein	1	1	1	134	134	134
FIG01046400: hypothetical protein		1	1	1	356	356	356
group_664	hypothetical protein	1	1	1	146	146	146
group_665	hypothetical protein	1	1	1	113	113	113
group_666	hypothetical protein	1	1	1	308	308	308
group_667	hypothetical protein	1	1	1	266	266	266
group_668	hypothetical protein	1	1	1	299	299	299
group_669	hypothetical protein	1	1	1	146	146	146
group_670	hypothetical protein	1	1	1	167	167	167
excisionase		1	1	1	194	194	194
group_672	Phage protein (ACLAME 1393)	1	1	1	272	272	272
group_673	hypothetical protein	1	1	1	623	623	623
group_674	hypothetical protein	1	1	1	503	503	503
group_675	hypothetical protein	1	1	1	233	233	233
group_676	hypothetical protein	1	1	1	827	827	827
group_677	hypothetical protein	1	1	1	749	749	749
group_678	hypothetical protein	1	1	1	422	422	422
group_679	hypothetical protein	1	1	1	404	404	404
group_680	hypothetical protein	1	1	1	569	569	569
group_681	hypothetical protein	1	1	1	128	128	128
group_682	hypothetical protein	1	1	1	371	371	371
group_683	hypothetical protein	1	1	1	206	206	206
group_684	Phage terminase, large subunit	1	1	1	1253	1253	1253
group_685	hypothetical protein	1	1	1	1349	1349	1349
Phage head decoration protein		1	1	1	926	926	926
group_687	hypothetical protein	1	1	1	1265	1265	1265
group_688	hypothetical protein	1	1	1	449	449	449
group_689	hypothetical protein	1	1	1	1076	1076	1076
Phage head completion protein		1	1	1	293	293	293
group_691	Phage protein	1	1	1	401	401	401
group_692	hypothetical protein	1	1	1	755	755	755
group_693	hypothetical protein	1	1	1	176	176	176
group_694	hypothetical protein	1	1	1	578	578	578
group_695	hypothetical protein	1	1	1	401	401	401
group_696	hypothetical protein	1	1	1	242	242	242
group_697	hypothetical protein	1	1	1	833	833	833
group_698	hypothetical protein	1	1	1	194	194	194
group_699	hypothetical protein	1	1	1	113	113	113
group_700	Phage integrase	1	1	1	1250	1250	1250
group_701	hypothetical protein	1	1	1	191	191	191
group_702	Phage protein	1	1	1	368	368	368
Transcriptional regulator in PFGI-1-like cluster		1	1	1	248	248	248
RecT protein		1	1	1	821	821	821
36		1	1	1	299	299	299
group_706	Phage protein	1	1	1	149	149	149
putative repressor protein		1	1	1	581	581	581
group_708	Phage protein	1	1	1	233	233	233
FIG00640815: hypothetical protein		1	1	1	209	209	209
group_710	Phage DNA replication protein P	1	1	1	785	785	785
FIG00641023: hypothetical protein		1	1	1	344	344	344
group_712	hypothetical protein	1	1	1	320	320	320
Phage terminase, large subunit		1	1	1	1475	1475	1475
gene 66 protein		1	1	1	371	371	371
group_715	hypothetical protein	1	1	1	203	203	203
group_716	hypothetical protein	1	1	1	212	212	212
group_717	hypothetical protein	1	1	1	113	113	113
group_718	Phage protein	1	1	1	203	203	203
Phage collar, head-to-tail connector protein		1	1	1	1679	1679	1679
group_720	Phage protein	1	1	1	305	305	305
Phage endopeptidase		1	1	1	677	677	677
group_722	Phage protein	1	1	1	1007	1007	1007
group_723	Phage protein	1	1	1	392	392	392
group_724	Phage protein	1	1	1	278	278	278
Phage protein (ACLAME 647)		1	1	1	611	611	611
Bacteriophage FIG00948527: hypothetical protein		1	1	1	2477	2477	2477
13		1	1	1	470	470	470
group_728	hypothetical protein	1	1	1	497	497	497
group_729	hypothetical protein	1	1	1	2744	2744	2744
group_730	hypothetical protein	1	1	1	3389	3389	3389
group_731	hypothetical protein	1	1	1	614	614	614
group_732	hypothetical protein	1	1	1	377	377	377
group_733	hypothetical protein	1	1	1	212	212	212
group_734	Phage tail fibers	1	1	1	680	680	680
group_735	hypothetical protein	1	1	1	137	137	137
group_736	hypothetical protein	1	1	1	851	851	851
group_737	Phage protein	1	1	1	260	260	260
group_738	hypothetical protein	1	1	1	2903	2903	2903
group_739	hypothetical protein	1	1	1	113	113	113
group_740	Phage protein	1	1	1	404	404	404
group_741	Phage holin	1	1	1	305	305	305
Phage endopeptidase (EC 3.4.-.-) Rz		1	1	1	482	482	482
group_743	hypothetical protein	1	1	1	1619	1619	1619
DNA repair protein RecN		1	1	1	2144	2144	2144
Transposase		1	1	1	614	614	614
group_746	Mobile element protein	1	1	1	278	278	278
group_747	hypothetical protein	1	1	1	662	662	662
group_748	hypothetical protein	1	1	1	1094	1094	1094
Serine/threonine protein kinase PrkC, regulator of stationary phase		1	1	1	1046	1046	1046
group_750	hypothetical protein	1	1	1	1070	1070	1070
group_751	Integrase	1	1	1	1241	1241	1241
group_752	hypothetical protein	1	1	1	1046	1046	1046
group_753	hypothetical protein	1	1	1	1151	1151	1151
group_754	hypothetical protein	1	1	1	1511	1511	1511
group_755	hypothetical protein	1	1	1	182	182	182
group_756	hypothetical protein	1	1	1	305	305	305
DNA recombination-dependent growth factor RdgC		1	1	1	923	923	923
group_759	hypothetical protein	1	1	1	257	257	257
group_760	hypothetical protein	1	1	1	431	431	431
group_761	hypothetical protein	1	1	1	248	248	248
group_762	hypothetical protein	1	1	1	347	347	347
group_763	hypothetical protein	1	1	1	167	167	167
group_766	hypothetical protein	1	1	1	245	245	245
group_767	hypothetical protein	1	1	1	110	110	110
Excisionase-like protein from lambdoid prophage 14		1	1	1	269	269	269
group_769	Exodeoxyribonuclease VIII (EC 3.1.11.-)	1	1	1	125	125	125
group_770	Exodeoxyribonuclease VIII (EC 3.1.11.-)	1	1	1	113	113	113
Transcriptional regulator		1	1	1	371	371	371
group_772	hypothetical protein	1	1	1	458	458	458
group_773	Phage activator protein cII	1	1	1	554	554	554
group_774	Phage DNA replication protein P	1	1	1	464	464	464
group_775	hypothetical protein	1	1	1	464	464	464
group_776	hypothetical protein	1	1	1	116	116	116
group_777	hypothetical protein	1	1	1	827	827	827
group_778	hypothetical protein	1	1	1	779	779	779
group_779	hypothetical protein	1	1	1	818	818	818
group_780	hypothetical protein	1	1	1	182	182	182
group_781	hypothetical protein	1	1	1	257	257	257
group_782	Phage antitermination protein Q	1	1	1	347	347	347
group_783	hypothetical protein	1	1	1	1178	1178	1178
group_784	hypothetical protein	1	1	1	713	713	713
group_785	hypothetical protein	1	1	1	122	122	122
group_786	hypothetical protein	1	1	1	146	146	146
group_787	hypothetical protein	1	1	1	140	140	140
group_788	hypothetical protein	1	1	1	203	203	203
group_789	hypothetical protein	1	1	1	278	278	278
group_790	hypothetical protein	1	1	1	188	188	188
group_791	hypothetical protein	1	1	1	224	224	224
group_792	hypothetical protein	1	1	1	248	248	248
group_793	hypothetical protein	1	1	1	488	488	488
group_794	Phage head, terminase DNA packaging protein A	1	1	1	2102	2102	2102
group_795	hypothetical protein	1	1	1	212	212	212
group_796	Phage head, portal protein B	1	1	1	1502	1502	1502
Phage head, head-tail preconnector protease C / Phage head, scaffolding domain Nu3		1	1	1	1958	1958	1958
group_798	Phage protein	1	1	1	452	452	452
Phage tail, component Z		1	1	1	578	578	578
Phage tail, component U		1	1	1	401	401	401
group_801	Phage tail, major tail protein V	1	1	1	743	743	743
Phage tail, component G		1	1	1	422	422	422
Phage tail, component T		1	1	1	272	272	272
group_804	Phage tail, tail length tape-measure protein H	1	1	1	3143	3143	3143
group_805	hypothetical protein	1	1	1	92	92	92
group_806	hypothetical protein	1	1	1	596	596	596
Phage replication initiation ATPase Mup04, B		1	1	1	947	947	947
Phage protein Mup05, kil		1	1	1	239	239	239
group_809	Phage protein	1	1	1	287	287	287
group_810	hypothetical protein	1	1	1	488	488	488
group_811	hypothetical protein	1	1	1	401	401	401
Phage protein (ACLAME 187)		1	1	1	554	554	554
Phage protein Mup21, positive regulator of late transcription protein C		1	1	1	398	398	398
group_814	hypothetical protein	1	1	1	200	200	200
group_815	Phage lysozyme R (EC 3.2.1.17)	1	1	1	578	578	578
group_816	hypothetical protein	1	1	1	491	491	491
group_817	hypothetical protein	1	1	1	605	605	605
Phage protein Mup25, orf4		1	1	1	302	302	302
Phage protein Mup26		1	1	1	287	287	287
group_820	hypothetical protein	1	1	1	275	275	275
Phage terminase, small subunit Mup27, D		1	1	1	578	578	578
Phage terminase, large subunit Mup28, E		1	1	1	1586	1586	1586
group_823	Phage protein Mup29, H	1	1	1	1571	1571	1571
group_824	Phage virion morphogenesis protein Mup30, F	1	1	1	842	842	842
group_825	Phage protein Mup32, I	1	1	1	971	971	971
Phage major head subunit Mup34, T		1	1	1	899	899	899
group_827	hypothetical protein	1	1	1	506	506	506
group_828	Phage protein Mup36, J	1	1	1	440	440	440
group_829	Phage virion morphogenesis protein Mup31, G	1	1	1	542	542	542
Phage protein Mup37, K		1	1	1	611	611	611
group_831	hypothetical protein	1	1	1	209	209	209
group_832	Phage tail sheath Mup39, L	1	1	1	1481	1481	1481
Phage tail tube protein Mup40, M		1	1	1	353	353	353
Phage tail assembly chaperone Mup41, Y		1	1	1	383	383	383
Phage tape measure protein Mup42		1	1	1	1796	1796	1796
group_836	Phage tail/DNA circulation protein Mup43, N	1	1	1	1256	1256	1256
group_837	Phage tail protein Mup44, P	1	1	1	1091	1091	1091
Phage baseplate assembly protein Mup45, Q		1	1	1	539	539	539
Phage protein Mup46, V		1	1	1	452	452	452
Phage protein Mup47, W		1	1	1	1076	1076	1076
Phage protein Mup48		1	1	1	584	584	584
group_842	hypothetical protein	1	1	1	185	185	185
[truncated: 62 more columns]

## Sheet: Table S4
Supplementary Table S4. Virulence and fitness factors identified for 150 prophages of K. pneumoniae strains.
			Potential Virulence and Fitness Factors
			Membrane-associated	Transcriptional regulators	Molecular chaperones	Phosphatases	Others
Patients	Strains	Prophages
Patient 1	Kp4845	PKp4845-1		TraR/DksA family
		PKp4845-2
	Kp4846	PKp4846-1
		PKp4846-2		TraR/DksA family
	Kp4847	PKp4847-1
		PKp4847-2		TraR/DksA family
	Kp4848	PKp4848-1
		PKp4848-2		TraR/DksA family
	Kp4850	PKp4850-1
		PKp4850-2		TraR/DksA family
	Kp4851	PKp4851-1
		PKp4851-2		TraR/DksA family
Patient 2	Kp4852	PKp4852-1
		PKp4852-2		TraR/DksA family
		PKp4852-3
		PKp4852-4	lipoprotein
		PKp4852-5
		PKp4852-6
Patient 3	Kp4853	PKp4853-1		TraR/DksA family			Protein UmuD
		PKp4853-2			DnaJ
		PKp4853-3
		PKp4853-4					Protein UmuD
		PKp4853-5
	Kp4854	PKp4854-1		TraR/DksA family			Protein UmuD
		PKp4854-2			DnaJ
		PKp4854-3
		PKp4854-4					Protein UmuD
		PKp4854-5
Patient 4	Kp4855	PKp4855-1
		PKp4855-2		TraR/DksA family			Protein UmuD
		PKp4855-3
		PKp4855-4	lipoprotein				Protein UmuC
		PKp4855-5		TraR/DksA family
		PKp4855-6
		PKp4855-7
Patient 5	Kp4856	PKp4856-1		TraR/DksA family	DnaJ		Protein UmuD
		PKp4856-2-1
		PKp4856-2-2
Patient 6	Kp4857	PKp4857-1		TraR/DksA family
Patient 7	Kp4858	PKp4858-1		TraR/DksA family
		PKp4858-2			DnaJ
		PKp4858-3		TraR/DksA family
		PKp4858-4
		PKp4858-5
Patient 8	Kp4859	PKp4859-1		TraR/DksA family
		PKp4859-2			DnaJ
		PKp4859-3		TraR/DksA family
		PKp4859-4
		PKp4859-5
Patient 9	Kp4860	PKp4860-1
		PKp4860-2
		PKp4860-3
		PKp4860-4					Protein UmuD
		PKp4860-5
		PKp4860-6		TraR/DksA family		Serine/threonine phosphatase	Protein UmuD
		PKp4860-7		TraR/DksA family
Patient 10	Kp4861	PKp4861-1
		PKp4861-2		TraR/DksA family
		PKp4861-3
		PKp4861-4					Protein UmuD
		PKp4861-5
		PKp4861-6
Patient 11	Kp4862	PKp4862-1		TraR/DksA family	DnaJ		Protein UmuD
		PKp4862-2-1
		PKp4862-2-1
Patient 13	Kp4864	PKp4864-1		TraR/DksA family			Protein UmuD
		PKp4864-2
		PKp4864-3
		PKp4864-4
Patient 14	Kp4865	PKp4865-1					Protein UmuD
		PKp4865-2		TraR/DksA family
		PKp4865-3					Protein UmuD
		PKp4865-4
		PKp4865-5
		PKp4865-6
Patient 15	Kp4866	PKp4866-1		TraR/DksA family		Serine/threonine phosphatase
		PKp4866-2
		PKp4866-3		TraR/DksA family
		PKp4866-4
		PKp4866-5
		PKp4866-6			DnaJ
		PKp4866-7
		PKp4866-8
		PKp4866-9
		PKp4866-10
	Kp4867	PKp4867-1
		PKp4867-2		TraR/DksA family
	Kp4868	PKp4868-1
		PKp4868-2		TraR/DksA family
	Kp4870	PKp4870-1
		PKp4870-2		TraR/DksA family
Patient 16	Kp4871	PKp4871-1					Protein UmuD
		PKp4871-2		TraR/DksA family
		PKp4871-3
		PKp4871-4
Patient 17	Kp4872	PKp4872-1					Protein UmuD
		PKp4872-2		TraR/DksA family
		PKp4872-3
		PKp4872-4
	Kp4873	PKp4873-1		TraR/DksA family
		PKp4873-2
		PKp4873-3
		PKp4873-4					Protein UmuD
	Kp4874	PKp4874-1		TraR/DksA family
		PKp4874-2
		PKp4874-3
		PKp4874-4					Protein UmuD
	Kp4875	PKp4875-1		TraR/DksA family
		PKp4875-2
		PKp4875-3
		PKp4875-4					Protein UmuD
	Kp4876	PKp4876-1		TraR/DksA family
		PKp4876-2
		PKp4876-3
		PKp4876-4					Protein UmuD
Patient 18	Kp4877	PKp4877-1		TraR/DksA family
		PKp4877-2
		PKp4877-3
		PKp4877-4					Protein UmuD
Patient 19	Kp4878	PKp4878-1					Protein UmuD
		PKp4878-2		TraR/DksA family
		PKp4878-3
		PKp4878-4
	Kp4879	PKp4879-1					Protein UmuD
		PKp4879-2		TraR/DksA family
		PKp4879-3
		PKp4879-4
	Kp4880	PKp4880-1		TraR/DksA family
		PKp4880-2					Protein UmuD
		PKp4880-3
		PKp4880-4
Patient 21	Kp4882	PKp4882-1
		PKp4882-2		TraR/DksA family
		PKp4882-3					Protein UmuD
Patient 23	Kp4884	PKp4884-1
		PKp4884-2		TraR/DksA family
		PKp4884-3					Protein UmuD
	Kp4885	PKp4885-1
		PKp4885-2		TraR/DksA family
		PKp4885-3					Protein UmuD
Patient 24	Kp4886	PKp4886-1
		PKp4886-2		TraR/DksA family
		PKp4886-3					Protein UmuD
Patient 25	Kp4887	PKp4887-1
		PKp4887-2		TraR/DksA family
		PKp4887-3					Protein UmuD
Patient 26	Kp4849	PKp4849-1
		PKp4849-2		TraR/DksA family
	Kp4869	PKp4869-1
		PKp4869-2		TraR/DksA family

## Sheet: Table S5
Supplementary Table S5. Endolysins characterization.
Prophages	Predicted MW (KDa)1	Endolysin General Class	Related-proteins	Prophage Family	Genomic cluster	Proteomic cluster	Completeness	Accession Number
PKp4845-1	20.09	lysozyme (or muramidase)	P1 phage endolysin Lyz	Myoviridae	N1	P1	intact
PKp4845-2	18.7	lysozyme (or muramidase)	P1 phage endolysin Lyz	Myoviridae	N4	P2	intact
PKp4846-1	20.09	lysozyme (or muramidase)	P1 phage endolysin Lyz	Myoviridae	N1	P1	intact
PKp4846-2	18.7	lysozyme (or muramidase)	P1 phage endolysin Lyz	Myoviridae	N4	P2	intact
PKp4847-1	20.09	lysozyme (or muramidase)	P1 phage endolysin Lyz	Myoviridae	N1	P1	intact
PKp4847-2	18.7	lysozyme (or muramidase)	P1 phage endolysin Lyz	Myoviridae	N4	P2	intact
PKp4848-1	20.09	lysozyme (or muramidase)	P1 phage endolysin Lyz	Myoviridae	N1	P1	intact
PKp4848-2	18.7	lysozyme (or muramidase)	P1 phage endolysin Lyz	Myoviridae	N4	P2	intact
PKp4849-1	20.09	lysozyme (or muramidase)	P1 phage endolysin Lyz	Myoviridae	N1	P1	intact
PKp4849-2	18.7	lysozyme (or muramidase)	P1 phage endolysin Lyz	Myoviridae	N4	P2	intact
PKp4850-1	20.09	lysozyme (or muramidase)	P1 phage endolysin Lyz	Myoviridae	N1	P1	intact
PKp4850-2	18.7	lysozyme (or muramidase)	P1 phage endolysin Lyz	Myoviridae	N4	P2	intact
PKp4851-1	20.09	lysozyme (or muramidase)	P1 phage endolysin Lyz	Myoviridae	N1	P1	intact
PKp4851-2	18.7	lysozyme (or muramidase)	P1 phage endolysin Lyz	Myoviridae	N4	P2	intact
PKp4852-1	16.06	lysozyme (or muramidase)	P1 phage endolysin Lyz	Siphoviridae	N/D	N/D	intact
PKp4852-2	18.41	lysozyme (or muramidase)	β-1,4-N-acetylmuramidase / Lysozyme from bacteriophage lambda	Myoviridae	N7	P7	intact
PKp4852-3	19.52	lysozyme (or muramidase)	Lysozyme (N-acetylmuramidase) family, (EC 3.2.1.17) CDS	Siphoviridae	N3	P6	intact
PKp4852-4	N/D	N/D	N/D	Siphoviridae	N/D	N/D	intact
PKp4853-1	17.89	lysozyme (or muramidase)	endolysin R21 like protein	Siphoviridae	N5	P3	intact
PKp4853-2	22.97	lysozyme (or muramidase)	Chitinase A	Siphoviridae	N2	P5	intact
PKp4853-4	22.71	lysozyme (or muramidase)	Chitinase A	Siphoviridae	N2	P5	intact
PKp4854-1	17.89	lysozyme (or muramidase)	endolysin R21 like protein	Siphoviridae	N5	P3	intact
PKp4854-2	22.97	lysozyme (or muramidase)	Chitinase A	Siphoviridae	N2	P5	intact
PKp4854-4	22.71	lysozyme (or muramidase)	Chitinase A	Siphoviridae	N2	P5	intact
PKp4855-2	18.03	lysozyme (or muramidase)	endolysin R21 like protein	Siphoviridae	N5	P3	intact
PKp4855-4	22.72	lysozyme (or muramidase)	Chitinase A	Siphoviridae	N2	P5	intact
PKp4855-5	18.64	lysozyme (or muramidase)	P1 phage endolysin Lyz	Myoviridae	N4	P2	intact
PKp4856-1	17.96	lysozyme (or muramidase)	endolysin R21 like protein	Siphoviridae	N5	P3	intact
PKp4857-1	18.7	lysozyme (or muramidase)	P1 phage endolysin Lyz	Myoviridae	N4	P2	intact
PKp4858-1	18.44	lysozyme (or muramidase)	P1 phage endolysin Lyz	Myoviridae	N4	P2	intact
PKp4858-2	22.93	lysozyme (or muramidase)	Chitinase A	N/D	N2	P5	defective
PKp4858-3	18.57	lysozyme (or muramidase)	β-1,4-N-acetylmuramidase / Lysozyme from bacteriophage lambda	Myoviridae	N7	P7	intact
PKp4858-4	N/D	lysozyme (or muramidase)	Chitinase A	N/D	N2	P5	defective
PKp4858-5	N/D	lysozyme (or muramidase)	Chitinase A	N/D	N2	P5	defective
PKp4859-1	18.44	lysozyme (or muramidase)	P1 phage endolysin Lyz	Myoviridae	N4	P2	intact
PKp4859-2	22.93	lysozyme (or muramidase)	Chitinase A	N/D	N2	P5	defective
PKp4859-3	18.57	lysozyme (or muramidase)	β-1,4-N-acetylmuramidase / Lysozyme from bacteriophage lambda	Myoviridae	N7	P7	intact
PKp4859-4	N/D	lysozyme (or muramidase)	Chitinase A	N/D	N2	P5	defective
PKp4859-5	N/D	lysozyme (or muramidase)	Chitinase A	N/D	N2	P5	defective
PKp4860-1	24.15	lysozyme (or muramidase)	Chitinase A	Myoviridae	N2	P5	intact
PKp4860-2	20.1	lysozyme (or muramidase)	P1 phage endolysin Lyz	Myoviridae	N1	P1	intact
PKp4860-3	24.31	lysozyme (or muramidase)	Chitinase A	Myoviridae	N2	P5	intact
PKp4860-4	22.71	lysozyme (or muramidase)	Chitinase A	Siphoviridae	N2	P5	intact
PKp4860-6	18.13	lysozyme (or muramidase)	endolysin R21 like protein	Siphoviridae	N5	P3	intact
PKp4860-7	18.7	lysozyme (or muramidase)	P1 phage endolysin Lyz	Myoviridae	N4	P2	intact
PKp4861-1	20.1	lysozyme (or muramidase)	P1 phage endolysin Lyz	Myoviridae	N1	P1	intact
PKp4861-2	18.45	lysozyme (or muramidase)	β-1,4-N-acetylmuramidase / Lysozyme from bacteriophage lambda	Myoviridae	N7	P7	intact
PKp4861-3	19.49	lysozyme (or muramidase)	R21 from phage 21 / β-1,4-N-acetylmuramidase	Podoviridae	N6	P4	intact
PKp4861-4	19.73	lysozyme (or muramidase)	N-acetylmuramidase	Siphoviridae	N3	P6	intact
PKp4862-1	17.96	lysozyme (or muramidase)	endolysin R21 like protein	Siphoviridae	N5	P3	intact
PKp4864-1	17.97	lysozyme (or muramidase)	endolysin R21 like protein	Siphoviridae	N5	P3	intact
PKp4864-3	19.74	lysozyme (or muramidase)	Lysozyme	N/D	N3	P6	defective
PKp4865-1	23.12	lysozyme (or muramidase)	Chitinase A	Podoviridae	N2	P5	intact
PKp4865-2	18.81	lysozyme (or muramidase)	P1 phage endolysin Lyz	Myoviridae	N4	P2	intact
PKp4865-3	19.84	lysozyme (or muramidase)	N-acetylmuramidase	Siphoviridae	N3	P6	intact
PKp4865-4	18.38	lysozyme (or muramidase)	endolysin R21 like protein	Siphoviridae	N5	P3	intact
PKp4866-1	19.29	lysozyme (or muramidase)	Lysozyme	N/D	N6	P4	defective
PKp4866-2	19.28	lysozyme (or muramidase)	Lysozyme	N/D	N6	P4	defective
PKp4866-3	21.14	lysozyme (or muramidase)	N-acetylmuramidase [Klebsiella oxytoca]	Myoviridae	N/D	N/D	intact
PKp4866-4	19.63	lysozyme (or muramidase)	Lysozyme	N/D	N3	P6	defective
PKp4866-6	22.77	lysozyme (or muramidase)	Chitinase A	Siphoviridae	N2	P5	intact
PKp4866-7	18.43	lysozyme (or muramidase)	endolysin R21 like protein	N/D	N5	P3	defective
PKp4866-9	22.29	lysozyme (or muramidase)	Chitinase A	N/D	N2	P5	defective
PKp4867-1	20.09	lysozyme (or muramidase)	P1 phage endolysin Lyz	Myoviridae	N1	P1	intact
PKp4867-2	18.7	lysozyme (or muramidase)	P1 phage endolysin Lyz	Myoviridae	N4	P2	intact
PKp4868-1	20.09	lysozyme (or muramidase)	P1 phage endolysin Lyz	Myoviridae	N1	P1	intact
PKp4868-2	18.7	lysozyme (or muramidase)	P1 phage endolysin Lyz	Myoviridae	N4	P2	intact
PKp4869-1	20.09	lysozyme (or muramidase)	P1 phage endolysin Lyz	Myoviridae	N1	P1	intact
PKp4869-2	18.7	lysozyme (or muramidase)	P1 phage endolysin Lyz	Myoviridae	N4	P2	intact
PKp4870-1	20.09	lysozyme (or muramidase)	P1 phage endolysin Lyz	Myoviridae	N1	P1	intact
PKp4870-2	18.7	lysozyme (or muramidase)	P1 phage endolysin Lyz	Myoviridae	N4	P2	intact
PKp4871-1	22.71	lysozyme (or muramidase)	Chitinase A	Siphoviridae	N2	P5	intact
PKp4871-2	18.7	lysozyme (or muramidase)	P1 phage endolysin Lyz	Myoviridae	N4	P2	intact
PKp4871-3	20.1	lysozyme (or muramidase)	P1 phage endolysin Lyz	Myoviridae	N1	P1	intact
PKp4872-1	22.71	lysozyme (or muramidase)	Chitinase A	Siphoviridae	N2	P5	intact
PKp4872-2	18.7	lysozyme (or muramidase)	P1 phage endolysin Lyz	Myoviridae	N4	P2	intact
PKp4872-3	20.1	lysozyme (or muramidase)	P1 phage endolysin Lyz	Myoviridae	N1	P1	intact
PKp4873-1	18.7	lysozyme (or muramidase)	P1 phage endolysin Lyz	Myoviridae	N4	P2	intact
PKp4873-2	20.1	lysozyme (or muramidase)	P1 phage endolysin Lyz	Myoviridae	N1	P1	intact
PKp4873-4	22.71	lysozyme (or muramidase)	Chitinase A	Siphoviridae	N2	P5	intact
PKp4874-1	18.7	lysozyme (or muramidase)	P1 phage endolysin Lyz	Myoviridae	N4	P2	intact
PKp4874-2	20.1	lysozyme (or muramidase)	P1 phage endolysin Lyz	Myoviridae	N1	P1	intact
PKp4874-4	22.71	lysozyme (or muramidase)	Chitinase A	Siphoviridae	N2	P5	intact
PKp4875-1	18.7	lysozyme (or muramidase)	P1 phage endolysin Lyz	Myoviridae	N4	P2	intact
PKp4875-2	20.1	lysozyme (or muramidase)	P1 phage endolysin Lyz	Myoviridae	N1	P1	intact
PKp4875-4	22.71	lysozyme (or muramidase)	Chitinase A	Siphoviridae	N2	P5	intact
PKp4876-1	18.7	lysozyme (or muramidase)	P1 phage endolysin Lyz	Myoviridae	N4	P2	intact
PKp4876-2	20.1	lysozyme (or muramidase)	P1 phage endolysin Lyz	Myoviridae	N1	P1	intact
PKp4876-4	22.71	lysozyme (or muramidase)	Chitinase A	Siphoviridae	N2	P5	intact
PKp4877-1	18.7	lysozyme (or muramidase)	P1 phage endolysin Lyz	Myoviridae	N4	P2	intact
PKp4877-2	20.1	lysozyme (or muramidase)	P1 phage endolysin Lyz	Myoviridae	N1	P1	intact
PKp4877-4	22.71	lysozyme (or muramidase)	Chitinase A	Siphoviridae	N2	P5	intact
PKp4878-1	22.71	lysozyme (or muramidase)	Chitinase A	Siphoviridae	N2	P5	intact
PKp4878-2	18.7	lysozyme (or muramidase)	P1 phage endolysin Lyz	Myoviridae	N4	P2	intact
PKp4878-3	20.1	lysozyme (or muramidase)	P1 phage endolysin Lyz	Myoviridae	N1	P1	intact
PKp4879-1	22.71	lysozyme (or muramidase)	Chitinase A	Siphoviridae	N2	P5	intact
PKp4879-2	18.7	lysozyme (or muramidase)	P1 phage endolysin Lyz	Myoviridae	N4	P2	intact
PKp4879-3	20.1	lysozyme (or muramidase)	P1 phage endolysin Lyz	Myoviridae	N1	P1	intact
PKp4880-1	18.7	lysozyme (or muramidase)	P1 phage endolysin Lyz	Myoviridae	N4	P2	intact
PKp4880-2	22.71	lysozyme (or muramidase)	Chitinase A	Siphoviridae	N2	P5	intact
PKp4880-3	20.1	lysozyme (or muramidase)	P1 phage endolysin Lyz	Myoviridae	N1	P1	intact
PKp4882-1	18.49	lysozyme (or muramidase)	endolysin R21 like protein	Siphoviridae	N5	P3	intact
PKp4882-2	18.49	lysozyme (or muramidase)	β-1,4-N-acetylmuramidase / Lysozyme from bacteriophage lambda	Myoviridae	N7	P7	intact
PKp4882-3	19.29	lysozyme (or muramidase)	R21 from phage 21 / Phage lysin, β-1,4-N-acetylmuramidase	Siphoviridae	N6	P4	intact
PKp4884-1	18.49	lysozyme (or muramidase)	endolysin R21 like protein	Siphoviridae	N5	P3	intact
PKp4884-2	18.49	lysozyme (or muramidase)	β-1,4-N-acetylmuramidase / Lysozyme from bacteriophage lambda	Myoviridae	N7	P7	intact
PKp4884-3	19.29	lysozyme (or muramidase)	R21 from phage 21 / β-1,4-N-acetylmuramidase	Siphoviridae	N6	P4	intact
PKp4885-1	18.49	lysozyme (or muramidase)	endolysin R21 like protein	Siphoviridae	N5	P3	intact
PKp4885-2	18.49	lysozyme (or muramidase)	β-1,4-N-acetylmuramidase / Lysozyme from bacteriophage lambda	Myoviridae	N7	P7	intact
PKp4885-3	19.29	lysozyme (or muramidase)	R21 from phage 21 / β-1,4-N-acetylmuramidase	Siphoviridae	N6	P4	intact
PKp4886-1	18.49	lysozyme (or muramidase)	endolysin R21 like protein	Siphoviridae	N5	P3	intact
PKp4886-2	18.49	lysozyme (or muramidase)	β-1,4-N-acetylmuramidase / Lysozyme from bacteriophage lambda	Myoviridae	N7	P7	intact
PKp4886-3	19.29	lysozyme (or muramidase)	R21 from phage 21 / β-1,4-N-acetylmuramidase	Siphoviridae	N6	P4	intact
PKp4887-1	18.49	lysozyme (or muramidase)	endolysin R21 like protein	Siphoviridae	N5	P3	intact
PKp4887-2	18.49	lysozyme (or muramidase)	β-1,4-N-acetylmuramidase / Lysozyme from bacteriophage lambda	Myoviridae	N7	P7	intact
PKp4887-3	19.29	lysozyme (or muramidase)	R21 from phage 21 / β-1,4-N-acetylmuramidase	Siphoviridae	N6	P4	intact
1 LV-2017	22.71	lysozyme (or muramidase)	Chitinase A	Siphoviridae	N2	P5		KY271401
2 LV-2017	17.95	lysozyme (or muramidase)	endolysin R21 like protein	Siphoviridae	N5	P3		KY271396
3 LV-2017	20.25	lysozyme (or muramidase)	P1 phage endolysin Lyz	Myoviridae	N1	P1		KY271397
4 LV-2017	17.33	lysozyme (or muramidase)	P1 phage endolysin Lyz	Myoviridae	N4	P2		KY271398
48ST307	27.73	endopeptidase	peptidase P60 / C40 family peptidase	Ackermannviridae	N/D	N/D		KY271402
KPP5665-2	19.74	lysozyme (or muramidase)	Lysozyme	Siphoviridae	N3	P6		MF695815
ST101-KPC2phi6.3	19.76	lysozyme (or muramidase)	Lysozyme	Siphoviridae	N3	P6		MK416017
ST147-VIM1phi7.1	18.49	lysozyme (or muramidase)	β-1,4-N-acetylmuramidase / Lysozyme from bacteriophage lambda	Myoviridae	N7	P7		MK416018
ST147-VIM1phi7.2	19.29	lysozyme (or muramidase)	R21 from phage 21 / β-1,4-N-acetylmuramidase	Siphoviridae	N6	P4		MK448232
ST16-OXA48phi5.3	22.71	lysozyme (or muramidase)	Chitinase A	Siphoviridae	N2	P5		MK416014
ST16-OXA48phi5.4	20.09	lysozyme (or muramidase)	P1 phage endolysin Lyz	Myoviridae	N1	P1		MK416015
ST405-OXA48phi1.1	24.32	lysozyme (or muramidase)	Chitinase A	Myoviridae	N2	P5		MK388859
ST437-OXA245phi4.1	18.51	lysozyme (or muramidase)	P1 phage endolysin Lyz	Myoviridae	N4	P2		MK416011
ST512-KPC3phi13.3	23.13	lysozyme (or muramidase)	Chitinase A	Podoviridae	N2	P5		MK422448
ST512-KPC3phi13.6	18.51	lysozyme (or muramidase)	P1 phage endolysin Lyz	Myoviridae	N4	P2		MK433577
ST846-OXA48phi9.1	27.63	endopeptidase	peptidase P60 / C40 family peptidase	Siphoviridae	N6	P4		MK416021
ST974-OXA48phi18.2	19.74	lysozyme (or muramidase)	Lysozyme	Siphoviridae	N3	P6		MK448237
PKp4852-5	N/D	N/D	N/D	N/D	N/D	N/D	defective
PKp4852-6	N/D	N/D	N/D	N/D	N/D	N/D	defective
PKp4853-3	N/D	N/D	N/D	N/D	N/D	N/D	defective
PKp4853-5	N/D	N/D	N/D	N/D	N/D	N/D	defective
PKp4854-3	N/D	N/D	N/D	N/D	N/D	N/D	defective
PKp4854-5	N/D	N/D	N/D	N/D	N/D	N/D	defective
PKp4855-1	N/D	N/D	N/D	N/D	N/D	N/D	defective
PKp4855-3	N/D	N/D	N/D	N/D	N/D	N/D	defective
PKp4855-6	N/D	N/D	N/D	N/D	N/D	N/D	defective
PKp4855-7	N/D	N/D	N/D	N/D	N/D	N/D	defective
PKp4856-2-1	N/D	N/D	N/D	N/D	N/D	N/D	defective
PKp4856-2-2	N/D	N/D	N/D	N/D	N/D	N/D	defective
PKp4860-5	N/D	N/D	N/D	N/D	N/D	N/D	defective
PKp4861-5	N/D	N/D	N/D	N/D	N/D	N/D	defective
PKp4861-6	N/D	N/D	N/D	N/D	N/D	N/D	defective
PKp4862-2-1	N/D	N/D	N/D	N/D	N/D	N/D	defective
PKp4862-2-2	N/D	N/D	N/D	N/D	N/D	N/D	defective
PKp4864-2	N/D	N/D	N/D	N/D	N/D	N/D	defective
PKp4864-4	N/D	N/D	N/D	N/D	N/D	N/D	defective
PKp4865-5	N/D	N/D	N/D	N/D	N/D	N/D	defective
PKp4865-6	N/D	N/D	N/D	N/D	N/D	N/D	defective
PKp4866-10	N/D	N/D	N/D	N/D	N/D	N/D	defective
PKp4866-5	N/D	N/D	N/D	N/D	N/D	N/D	defective
PKp4866-8	N/D	N/D	N/D	N/D	N/D	N/D	defective
PKp4871-4	N/D	N/D	N/D	N/D	N/D	N/D	defective
PKp4872-4	N/D	N/D	N/D	N/D	N/D	N/D	defective
PKp4873-3	N/D	N/D	N/D	N/D	N/D	N/D	defective
PKp4874-3	N/D	N/D	N/D	N/D	N/D	N/D	defective
PKp4875-3	N/D	N/D	N/D	N/D	N/D	N/D	defective
PKp4876-3	N/D	N/D	N/D	N/D	N/D	N/D	defective
PKp4877-3	N/D	N/D	N/D	N/D	N/D	N/D	defective
PKp4878-4	N/D	N/D	N/D	N/D	N/D	N/D	defective
PKp4879-4	N/D	N/D	N/D	N/D	N/D	N/D	defective
PKp4880-4	N/D	N/D	N/D	N/D	N/D	N/D	defective
132 identified endolysins (115 K. pneumoniae prophage endolysins + 17 phages-related endolysins). Despite the varied nomenclature, endolysins were assigned to the generic classes represented. N/D, not defined. 1 Molecular weight was calculated using Protein Molecular Weight from Bioinformatics Website (https://www.bioinformatics.org/sms/prot_mw.html).
